# Supplementary material for: Widely targeted metabolomics and SPME-GC-MS analysis revealed the quality characteristics of non-volatile/volatile compounds in Zheng’an Bai tea
Source: Front Nutr. 2024 Nov 25;11:1484257. doi: 10.3389/fnut.2024.1484257 (PMC11625558; doi:10.3389/fnut.2024.1484257)
Supplement: Supplementary file 5 [file Table_1.xls]

## Sheet: Sheet1
Table S1 Non-volatile metabolic profile
ID	Name	Class I	Class II	BUD	FL	SL	FBFL	TF3h	TF6h	SQ	DRY
NEG_q1	12-Hydroxystearic Acid	Lipid	Fatty Acyls	5639.21±4885.45	11838.79±1824.97	18313.81±2545.3	7183.81±6371.68	5987.54±5273.31	2521.97±4367.73	8128.98±7265.15	105638.9±2389.29
NEG_q2	1,3,7-Trimethyluric Acid	Alkaloids	Xanthines	3489072.36±168174.5	2463123.69±178127.53	1531470.69±114595.83	1317439.34±40591.77	3356534.42±25913.8	2066767.28±38738.77	753322.55±42052.28	960802.57±56618.92
NEG_q3	1,3-Dicaffeoylquinic Acid	Organic acid	Carboxylic Acids	10085237.11±1835888.08	12549261.18±1147564.83	11873115.72±1155219.14	11653189.94±1335120.22	14846149.31±1346717	12402747.21±1194509.5	14604322.46±1005945.49	11963213.66±562131.84
NEG_q4	1,3-Propanediol	Sugars and alcohols	Polyol	28198.19±2545.38	23166.44±7682.73	19874.48±2948.75	16584.61±3891.15	25796.25±237.11	10603.93±9186.93	4232.66±2629.93	1589.01±1442.45
NEG_q5	13(S)-Hydroxyoctadeca-9(Z),11(E)-Dienoic Acid (13-Hode)	Lipid	Fatty Acyls	4110712.34±197899.72	2632335.74±74678.81	1917887.12±66370.74	2010730.29±86451.89	2663013.13±107364.27	2348553.82±103735.1	1211939.82±74552.65	915855.54±50208.34
NEG_q6	1,4-Anthraquinone	Quinones	Anthraquinones	703919.76±97702.78	682817.27±31030.71	524144.91±84050.45	1731402.5±361403.52	619681.86±241288.03	615779.87±243699.2	658533.37±104542.8	779144.78±478535.01
NEG_q7	1D-Myo-Inositol 1,4-Bisphosphate	Sugars and alcohols	Other	53943.17±4173.78	45953.56±2959.22	43469.97±2013.07	103362.02±13775.15	48440.81±4339.85	65606.77±15237.18	49662.65±3715.72	41422.53±3320.5
NEG_q8	1-Monomyristin	Lipid	Fatty Acyls	2090710.92±76579.1	5460061.01±227437.78	6136048.9±162154.43	2897824.83±129506.89	2699163.9±45346.97	2950418.31±207837.57	6633126.61±779392.79	7813342.22±361992.87
NEG_q9	1-O-Acetyl Britannilactone	Terpenoids	Sesquiterpenes	32004687.86±3516546.67	10680303.49±1025755.03	14085993.27±1399517.29	8267109.52±8793.95	10513138.68±45499.32	10923827.5±774341.96	9351036.06±1367148.74	9271198.16±210999.24
NEG_q10	1-O-Galloyl-6-O-Cinnamoylglucose	Polyphenols	Other	4760906.74±150054.9	2377890.92±75838.47	1576409.05±21845.13	3697361.55±100802.27	2675472.38±139830.79	3775652.26±89957.89	4172328.97±167542.3	3733573.22±148026.18
NEG_q11	2-(2-Methylbenzamido)Acetic Acid	Organic acid	Carboxylic Acids	1119.43±1197.82	2252.86±1970.03	743.38±1287.12	1942.99±3364.91	2511.02±2315.7	5788.48±1773.88	19134.67±1915.85	56057.3±11249.86
NEG_q12	2,3-Dihydroxy-3-Methylbutanoic Acid	Organic acid	Carboxylic Acids	1010255.14±40190.35	645268.35±4399.98	481240.19±8481.74	983419.03±96030.38	225024.79±48744.69	34796.47±7759.21	35641.3±4704.81	24837.66±13011.56
NEG_q13	2,3-Dihydroxy-4-Methoxybenzoic Acid	Polyphenols	Benzoic Acids	176556512.97±1525136.27	105989096.26±5513483.53	60457993.97±2005634.71	145151674.3±3831623.61	80590133.93±3615121.36	106114682.3±2602320.49	54539512.35±13409916.2	36114149.92±20321232.26
NEG_q14	2,4-Dihydroxybenzoic Acid	Polyphenols	Polyphenols	1018970.07±6928.14	999710.53±157016.93	1015439.21±137607.54	586156.1±96446.03	966467.9±75007.66	468638.2±48122.4	29394.51±50912.33	0.26±0
NEG_q15	2,4-Dihydroxyphenylacetic Acid	Organic acid	Carboxylic Acids	57403.58±99425.46	157761.69±6563.92	150948.12±16013.01	86829.74±47047.77	78193.48±83255.66	335586.25±13512.48	0.26±0	0.26±0
NEG_q16	2,6-Dihydroxybenzoic Acid	Polyphenols	Polyphenols	837718.98±13352.04	578707.97±46090.68	729105.26±95982.73	344515.93±20512.98	592259.47±24713.66	301934.89±23995.09	0.26±0	0.26±0
NEG_q17	2-Acetamidoethyl Phosphate	Others	Other	115064.49±47067.45	62702.23±12524.08	41644.83±2093.05	97759.69±23488.78	81772.98±36459.04	69978.26±25922.58	64073.16±30038.08	60204.65±18525
NEG_q18	2-Caren-10-Ol	Terpenoids	Other	177912.89±20417.52	15287.83±4150.81	7445.89±2017.96	5520.63±5216	8043.2±1511.47	0.26±0	1045.67±938.6	467.22±808.81
NEG_q19	2-Cinnamoyl-1-Galloylglucose	Polyphenols	Other	3386796.75±255577.32	1504905.88±27440	870536.25±45155.98	2471712.83±86496.39	1738582.65±24818.33	2573303.06±302811.79	2884495.37±93251	2783468.52±156173.24
NEG_q20	2-C-Methyl-D-Erythrono-1,4-Lactone	Others	Other	5726292.68±4960615.95	10057503.26±135450.73	3749293.21±6493965.89	8770935.16±151399.85	6913068.31±273746.86	7856884.77±194281.46	2722205.14±4714997.16	7533919.91±272144.76
NEG_q21	2-Dimethylaminoethylphosphonic Acid	Others	Other	27705.73±4334.79	27439.42±5621.67	27658.53±7041.35	37868.01±10123.64	14793.06±1326.19	18166.04±2466.06	28260.93±1068.91	17950.46±3388.99
NEG_q22	2-Hydroxy-4-Methoxybenzoic Acid	Organic acid	Carboxylic Acids	65628.61±6998.24	73763.76±16051.88	785013.37±1134780.2	294297±9603.84	7202.07±12473.91	18848.02±8775.74	57945.07±7873.71	41640.65±7627.06
NEG_q23	2'-Hydroxygenistein	Flavonoids	Isoflavones	1049049.44±88695.07	865484.82±46242.99	403568.68±19198.56	657954.89±43600.59	599255.76±20484.55	565738.49±39861.19	831178±49209.93	928218.58±101837.03
NEG_q24	2-Hydroxypalmitic Acid	Lipid	Fatty Acids	1266951.19±98930.64	903655.83±17500.34	789986.32±79225.85	626003.83±49801.5	1129261.28±27406.89	1217413.43±61587.06	1202413.72±111405.19	1408220.1±84535.67
NEG_q25	2-Tert-Butyl-1,4-Benzoquinone	Quinones	Benzene Quinones	426203.45±53434.47	244474.4±33092.36	245714.96±24508.69	541618.47±163134.6	554935.24±36648.42	240646.35±41381.62	456180.41±100796.79	215589.66±12440.73
NEG_q26	3,4-Dicaffeoylquinic Acid	Organic acid	Carboxylic Acids	5543693.17±4853591.11	10935259.57±638244.66	11137985.59±1968635.95	9828348.99±693466.5	12087069.94±1332657.61	10711680.23±1438158.91	13706508.34±1238530.86	10034174.18±906957.19
NEG_q27	3,4-Dihydroxybenzeneacetic Acid	Organic acid	Carboxylic Acids	486562.28±421375.39	1094837.69±51532.15	1194582.02±82597.27	1129710.89±14988.11	781384.4±44201.56	994172.92±74504.58	1270332.94±40660.3	1174738.47±15556.24
NEG_q28	3,4-Dimethoxycinnamic Acid	Phenylpropanoids	Simple Phenylpropanols	1172450.01±59218.99	948155.91±510393.94	1245115.1±659774.94	1092572.39±175054.7	1491503.65±252975.65	867273.24±292674.72	1105221.45±132784.56	942827.86±191672.38
NEG_q29	3,5-Dihydroxybenzoic Acid	Organic acid	Carboxylic Acids	462943.61±13288.92	130506.44±226043.33	0.26±0	444071.3±63283.04	339634.54±37780.01	98618.86±170812.42	706021.22±46280.41	1366584.76±23997.6
NEG_q30	3,5-Dimethoxyphenol	Polyphenols	Monophenols	56031.03±18212.18	48576.72±7062.01	47440.36±3075.59	62510.83±3444.08	43488.34±4304.54	135614.9±13831.91	150453.2±7297.39	172959.88±13531.62
NEG_q31	3,5-Di-Tert-Butylphenol	Polyphenols	Monophenols	21781.48±1806.3	21327.43±793.17	29720.9±6534.91	39166.88±2087.26	33930.27±2761	28413.94±5336.81	20736.02±3764.27	18767.92±5285.03
NEG_q32	3-Butylidenephthalide	Organic acid	Aromatic Organic Acids	544512.68±56198.32	507634.25±56234.76	667275.16±52165.05	615594.28±659387.24	206916.49±57467.61	211669.06±29313.63	453161.94±171798.79	752784.24±518466.74
NEG_q33	3-(Carboxymethylamino)Propanoic Acid	Amino acids	Alpha Amino Acids	114173861.03±1291486.59	85685463.97±403837.02	84863181.13±338970.92	106884353.07±2442549.4	100750893.49±4446077.97	87845766.47±839019.08	102488282.84±3854004.03	88360714.41±6459591.74
NEG_q34	(-)-3-Dehydroshikimic Acid	Organic acid	Carboxylic Acids	3894482.34±822071.89	3997474.67±1337985.17	2510592.47±2427415.74	3392491.13±1629830.94	5270051.51±1115462.49	6020837.66±445691.88	3676857.68±2472006.95	5064297.79±860604.72
NEG_q35	3-Hydroxycoumarin	Coumarins	Other	539802.75±122179.56	748124.92±157722.86	438280.14±379613.79	547122.11±89925.57	1000790.81±93267.08	811793.38±89661.97	941682.7±118486.89	902706.71±231870.52
NEG_q36	3-Hydroxyphenylurea	Others	Other	21187.18±4938.36	46749.79±24934.17	88268.42±53367.93	44570.13±34275.88	5407.5±9365.62	4551.16±7882.39	0.26±0	5657.8±9799.14
NEG_q37	3-Methoxysalicylaldehyde	Ketones, Aldehydes, Acids	Benzaldehydes	75341.62±3586.19	97132.09±8468.17	62028.75±15877.19	115272.97±23177.69	145005.79±105732	466860.5±115825.78	632230.83±97085.03	499221.85±61163.34
NEG_q38	3-O-Feruloylquinic Acid	Phenylpropanoids	Other	285937.74±13937.36	667115.3±28510.42	809487.86±6397.34	503913.91±28542.22	526634.26±13894.16	558193.48±10635.81	1132620.1±56589.74	1554238.61±56194.39
NEG_q39	3''-Oxogentamicin A2	Sugars and alcohols	Polyol	1540819.2±282422.12	2069426.21±208703.97	2200231.47±511483.43	2287749.88±435313.59	627061.63±186043.95	548030.36±290432.17	475276.91±184136.62	257312.39±242787.82
NEG_q40	4-Hydroxy-3,5-Dimethoxybenzyl Alcohol	Sugars and alcohols	Aromatic Alcohol	127668.35±5823.11	70441.52±11432.25	37883.04±8002.9	89842±7815.38	54178.49±6675.82	68248.35±2457.18	32870.82±9336.01	23581.81±15625.23
NEG_q41	4-Hydroxyacetophenone	Polyphenols	Monophenols	24781.82±22169.83	0.26±0	19979.3±9783.55	0.26±0	0.26±0	0.26±0	29075.34±9369.23	79317.41±17162.14
NEG_q42	4-Hydroxyisoleucine	Amino acids	Other	93818669.41±3531088.75	76242083.36±3534496.35	75081753.5±1435226.09	84998651.43±2680087.94	82228876.13±4562474.14	70825448.34±5575160.7	85087541.37±1593663.62	73803750.75±2000599.46
NEG_q43	4'-Methylchrysoeriol	Flavonoids	Other	30431.19±845.73	37364.42±16192.21	26245.66±24390.32	21284.78±19457.69	53130.05±8577.54	86189.32±3450.1	110063.39±11337.62	79484.4±9114.99
NEG_q44	6-Hydroxymethylherniarin	Coumarins	Other	0.26±0	51524.08±89241.88	115032.91±102439.17	29164.59±50514.1	110267.01±96036.2	0.26±0	221179.36±31514.78	501028.13±3244
NEG_q45	7-Hydroxycoumarin-6-Carboxylic Acid	Coumarins	Hydroxycoumarins	691478.76±228851.83	346165.58±119332.74	279999.79±84176.08	673485.8±151841.4	342855.3±51254	385017.64±58515.25	624333.23±84776.18	646227.31±99172.21
NEG_q46	8-Azaguanine	Others	Other	63287.59±56315.47	66201.75±20627.36	68889.22±59660.43	49842.13±44437.41	96115.18±16919.79	20869.98±36147.41	21102.03±36549.34	47670.59±18186.26
NEG_q47	8-Epideoxyloganic Acid	Terpenoids	Terpene Glycoside	0.26±0	111268.48±18858.72	125226.25±13620.84	64780.36±19024.43	104095.87±27830.05	402865.45±126074.77	471847.19±9987.1	522953.09±42514.52
NEG_q48	9(S)-Hpotre	Lipid	Fatty Acid	4556500.79±325746.29	2354503.43±213425.48	1600957.91±83878.78	2358638.2±29929.03	2839662.44±133780.54	1762558.59±60641.28	104119.64±180340.06	0.26±0
NEG_q49	Abscisic Acid	Organic acid	Carboxylic Acids	7360062.48±353365.55	7017476.01±1366189.24	6054799.79±854909.58	8017960.26±630171.6	6567882.04±490215.09	18268609.96±132838.21	20175665.09±1533055.19	23736244.29±3250304.09
NEG_q50	Acetylpyrazine	Ketones, Aldehydes, Acids	Aromatic Ketone	122125.2±16104.95	96126.69±7232.16	90977.5±18747.35	87663.08±28837.01	112041.98±9962.3	67599.34±6512.68	174040.56±52299.37	409571.83±25374
NEG_q51	Adipic Acid	Organic acid	Carboxylic Acids	170990.23±6881.65	206235.92±9689.24	213786.72±18284.05	159081.88±8475.53	207410.56±7716.69	186524.06±10262.62	205801.59±5236.17	189492.32±7376.78
NEG_q52	Alismol	Terpenoids	Sesquiterpenes	33608457.25±3216916.92	9868019.63±886841.04	11479924.71±1088501.13	7909801.02±310760.82	9148894.11±650805.87	8690373.49±520904.39	8411570.02±1044301.14	8691910.83±787519.82
NEG_q53	Allantoic Acid	Ketones, Aldehydes, Acids	Other	74512.99±3003.26	93072.63±16331.92	97154.07±10149.72	80070.34±5716.62	243923.59±139590.11	119969.3±72169.48	77096.15±16088.45	75461.76±9092.98
NEG_q54	Allitol	Sugars and alcohols	Polyol	620877.14±58711.8	404721.91±150019.18	557414.26±50566.8	542291.71±52498.5	734931.75±59360.26	609682.31±243355.29	771811.56±24486.35	740531.38±57053.15
NEG_q55	Alpha-D-Glucose	Sugars and alcohols	Monosaccharides	2895913.24±55098.97	5195669.2±375477.86	5771955.36±840084.14	6822682.44±601689.27	5671173.86±178202.92	2473323.14±162454.82	2017179.21±92221.99	1947038.74±308013.9
NEG_q56	Alpha-Dihydroartemisinin	Terpenoids	Sesquiterpenes	0.26±0	225781.25±49516.47	1034435±322944.73	39059.45±67652.5	468805.48±68108.28	476602.45±70129.72	463605.73±37377.67	329066.15±68793.08
NEG_q57	Alyxialactone	Terpenoids	Iridoids	289383.54±42643.98	187115.65±32779.09	215897.08±13178.26	198037.02±7090	181927.81±27177.52	256864.87±22591.07	429730.05±58091.71	395498.29±18504.88
NEG_q58	Aminomalonic Acid	Organic acid	Carboxylic Acids	4970046.29±103252.24	5623051.83±145799.04	5268226.81±380222.57	5092937.64±258159.99	5546794.62±295779.38	8843578.04±388126.89	9193640.21±167548.19	8578795.78±257075.36
NEG_q59	Amygdalin	Alkaloids	Other	10109.38±5293.26	5463.33±3379.54	1299.31±2250.03	4719.73±185.24	9675.75±1663.68	10485.78±1108.78	5922.46±2413.69	3319.38±3627.66
NEG_q60	Apigenin	Flavonoids	Polyphenols	0.26±0	0.26±0	124397.55±109659.05	0.26±0	0.26±0	0.26±0	147045.93±128871.59	0.26±0
NEG_q61	Arbutin	Polyphenols	Glycosides	146775.13±131402.89	249829.32±13817	288700.89±34028.94	166940.24±18892.2	161903.8±25856.78	178326.82±5125.41	136398.53±21789.79	121341.98±3626.01
NEG_q62	Argininosuccinate	Organic acid	Carboxylic Acids	12937.77±933.96	5524.37±4905.43	0.26±0	4767.45±4129.13	17398.51±16521.11	24370.89±4299.56	0.26±0	0.26±0
NEG_q63	(-)-Aspartic Acid	Amino acids	Other	25114471.84±946609.48	19195521.8±518164.97	18131020.49±447247.45	22038884.61±788649.48	20083901.97±1052077.77	16380370.74±431022.69	15347449.92±236864.72	13057224.55±232118.26
NEG_q64	Azelaic Acid	Ketones, Aldehydes, Acids	Carboxylic Acids	1459654.01±96507.4	1037965.15±84863.96	1613531.12±235361.65	1237582.11±1325404.95	327099.92±140134.46	405082.69±91255.36	894556.48±265542.54	1763924.53±1200645.83
NEG_q65	Benzoxazole	Others	Other	1320625.11±1157685.66	2005456.73±78164.25	1109796.57±470750.84	1447755.93±370246.55	1898514.19±267207.18	1810774.98±238400.29	2111399.51±359511.45	1266714.92±1098589.31
NEG_q66	Betulonic Acid	Terpenoids	Triterpenes	48327.08±42872.27	109097.75±18640.08	173762.44±6359.45	116978.57±20937.42	145530.81±13844.23	110106.65±21106.9	118598.57±45196.58	142117.46±31056.27
NEG_q67	Biochanin A	Flavonoids	Isoflavones	3934.99±3516.25	21025.63±19619.15	21325.59±36936.56	8370.65±14497.94	77576.2±9361.3	95756.43±8218.56	129966.83±15444.13	28498.75±24710.74
NEG_q68	Brevifolincarboxylic Acid	Organic acid	Carboxylic Acids	8732871.72±806556.57	4805196.15±325076.05	4152696.32±26612.12	5015597.95±191782.9	6589159.72±181044.94	6670370.09±42350.91	12987479.22±343335.63	15365500.4±120488.22
NEG_q69	Caftaric Acid	Phenylpropanoids	Simple Phenylpropanols	109324.78±161969.4	85772.06±134960.21	9888.53±9534.45	105714.52±76696.83	52165.7±34949.38	55304.39±56254.97	82311.53±87385.74	129074.75±11831.69
NEG_q70	Catechin	Flavonoids	Polyphenols	73956209.72±2978110.48	86564936.01±3070273.59	78413730.79±817420.19	87112885.95±2583361.8	53408514.39±2292211.11	69560337.41±2647201.78	108815814.9±2878408.09	116000199.37±7900108.71
NEG_q71	(-)-Catechin	Flavonoids	Flavanols	69828994.39±3402733.58	83158357.69±4944881.02	75012215.78±5539729.53	83147598.47±2869558.06	54760397.4±1093891.38	70370050.14±2867304.5	103413431.53±2450204.91	112285287.27±2788491.79
NEG_q72	(-)-Catechin Gallate	Flavonoids	Flavanols	593711303.43±5025173.3	525632010.43±6623886.75	476078973.57±9858732.43	584384546.97±14450719.47	511770401.47±14468368.73	566651974.37±5863678.95	644640236.27±8889221.35	621312527.23±10197036.48
NEG_q73	(+)-Catechin Hydrate	Flavonoids	Flavanols	61755762.25±3280492.12	72871741.16±3255390.82	62873537.37±1957040.34	75330416.4±720704.74	47791427.92±1740349.73	63042012.66±991253.32	87432200.42±6002458.45	94360666.6±999604.06
NEG_q74	(±)-Catechin Hydrate	Flavonoids	Hydroxyflavanone	77686805.64±862044.36	90359430.27±3183003.98	78289046.67±915760.63	90543861.48±5811831.85	58270955.35±1512646.27	76974331.79±1828789.78	106141635.53±1908669.23	117845441.27±1876434.55
NEG_q75	(-)-Cedrene	Terpenoids	Sesquiterpenes	85955.05±17749.68	61925.22±17873.4	68699.25±10523.39	67048.84±32701.96	67907.72±13059.86	71785.99±12717.68	90539.33±25051.3	79042.33±15369.05
NEG_q76	Chlorogenic Acid	Polyphenols	Polyphenols	13280769.87±1085525.2	18090321.08±382854.25	20436822.99±977514.15	14449340.98±1257667.69	17364242.33±1493730.51	20121090.3±624936.45	20949329.78±1233636.62	19870353±577382.53
NEG_q77	Chlortetracycline	Others	Antibiotic	118566.48±21916.24	167710.76±6087.99	219126.89±34089.41	194712.42±40850.01	69846.18±6504.52	66061.96±2983.31	68977.96±5250.69	56320±3280.05
NEG_q78	Cichoriin	Coumarins	Coumarins	1691972.66±58349	2419721.86±75088.65	3895546.79±173611.98	2171378.59±17552.82	2951466.06±31065.11	2509175.72±19448.49	2100843.46±28098.91	1878234.64±75146.29
NEG_q79	Cinnamyl Acetate	Others	Other	1277395.93±100877.41	1417942.03±169233.84	1503131.48±72314.64	1182665.62±55927.97	1100692.54±186814.55	943357.87±62192.59	1454223.68±151462.8	1498614.42±55155.37
NEG_q80	Coreopsin	Flavonoids	Flavonoid Glycosides	2311633.7±860733.35	2702596.15±2110501.81	2591435.15±1669565.87	2378596.63±209635.45	2149951.88±1726137.21	1822522.11±654806.24	6686165.62±398743.46	5667512.33±323151.05
NEG_q81	Cryptochlorogenic Acid	Phenylpropanoids	Polyphenols	12411034.95±2615086.12	24802608.15±4415217.91	43762912.29±702489.95	17654323.75±2822268.21	25103619.63±5029423.74	24272253.16±4377746.87	29512897.38±503797.12	26028563.45±482740.08
NEG_q82	Cyclo(L-Leu-Trans-4-Hydroxy-L-Pro)	Alkaloids	Other	948584.4±102256.28	707315.11±40995.87	623121.78±47557.24	509507.49±41161.41	900003.85±49330.44	905918.68±61813.3	930786.58±15144.86	1068907.27±14808.13
NEG_q83	Cynaroside	Flavonoids	Polyphenols	17442679.5±1141592.9	32161896.49±27882177.82	33401432.57±28926774.47	25875606.22±22448508.74	44259369.51±2298532.04	27218196.47±23616752.34	37291377.47±1762318.97	18007908.17±15784226.11
NEG_q84	Cytidine 5'-Monophosphate	Nucleotides	Pyrimidine Nucleosides	924269.9±43795.19	603150.2±56023.86	292452.4±221551.04	462920.19±36106.1	280355.16±253478.34	325632.24±391265.62	679309.91±588345.39	966640.2±645221.55
NEG_q85	Damascone	Terpenoids	Carotenoids	345982.3±62520.9	171791.11±149724.21	92565.7±160328.06	348322.07±116347.95	228859.88±49855.99	254125.27±29749.33	411248.92±55068.95	270421.2±67863.76
NEG_q86	D-Arabinose	Sugars and alcohols	Monosaccharides	903428.32±103143.32	822456.5±44770.1	657192.92±58266.01	795181.01±59279.1	740586.25±32552.65	693432.62±60365.31	622767.22±57781.32	398815.06±54178.1
NEG_q87	D-Arabitol	Sugars and alcohols	Sugar Alcohols	216108.1±20164.25	149435.61±69734.09	147430.13±84455.02	108706.6±66336.1	232961.39±26438.2	235368.61±15366.98	222995.79±12432.61	158873.67±64148.15
NEG_q88	Daucosterol	Steroids	Phytosterols	0.26±0	0.26±0	0.26±0	0.26±0	782157.04±184259.68	4634.94±8027.51	0.26±0	3875.06±6711.36
NEG_q89	Decanedioic Acid	Organic acid	Carboxylic Acids	577744.13±90353.01	509771.33±56483.23	598198.98±67572.8	698715.3±273018.57	380134.12±87286.57	447038.17±19684.97	580560.27±72568.4	707717.64±170068.9
NEG_q90	D-Fructose	Sugars and alcohols	Monosaccharides	1203501.98±212611.71	1134074.19±29889.43	1204467.88±130842.73	1122398.58±109642.55	1010555.9±113886.3	681570.34±318996.66	477727.44±10476.61	264657.58±191855.03
NEG_q91	D-Fructose-6-Phosphate (Disodium) Salt	Ketones, Aldehydes, Acids	Sugar Acids	6801012.58±76720.7	3555290.22±1263059.19	2998084.12±1138461.21	6265711.68±230899.78	2943068.96±51520.42	2454039.32±104063.27	2086656.81±132187.67	655422.72±276859.04
NEG_q92	D-Gluconic Acid	Ketones, Aldehydes, Acids	Sugar Acids	18584174.59±1332820.36	13193332.05±895852.98	11303815.88±309847.18	13622286.15±2702601.97	13655340.53±772793.96	14889323.15±669730.52	11885716.28±627023.55	10993378.63±939392.55
NEG_q93	D(+)-Glucose	Sugars and alcohols	Monosaccharides	3400758.71±177816.38	3119406.01±126263.12	3172462.62±175461.95	3143450.79±102002.84	2874049.44±52134.99	2748220.86±74524.07	1675573.14±1451102.72	1125133.16±1044122.57
NEG_q94	D-Glucose 6-Phosphate	Sugars and alcohols	Hexosephosphates	7704540.81±321237.24	6039336.57±230971.24	3591475.42±987782.08	6868799.45±11770.51	2996300.08±414305.94	2899979.6±49264.58	1846752.11±856861.47	913422.64±53043.82
NEG_q95	D-Glucose 6-Phosphate (Disodium Salt)	Sugars and alcohols	Monosaccharides	6394066.3±49774.46	3712959.54±1207047.76	3500036.13±1118990.97	5033209.76±1566018.86	2895693.39±120528.04	2412835.98±30833.01	1905227.93±38999.62	636582.24±248158.28
NEG_q96	Diacetoxy-6-Gingerdiol	Polyphenols	Other	70974.53±3883.79	74814.16±3916.92	91205.32±6968.95	72031.75±2301.62	71164.09±1834.76	72323.08±3581.9	90956.14±3460.83	65349.24±5859.98
NEG_q97	Dihydrobaicalein	Flavonoids	Flavonoids	2752360.99±153745.65	2376157.15±109339.58	1616387.59±39648.64	2228751.68±188671.24	1111547.92±54900.33	1268318.35±38681	3206843.31±74723.58	3379495.97±97991.83
NEG_q99	Dihydrokaempferol	Flavonoids	Polyphenols	1045829.95±60302.84	312371.31±59448.61	101733.4±88454.41	396178.68±44228.48	115799.56±106387.7	155315.38±137557.25	826774.04±61908.41	821216.12±60331.4
NEG_q100	Dihydrolipoic Acid	Lipid	Fatty Acyls	2396179.96±615807.94	4017770.85±550665.36	4698361.7±1463975.08	5607181.65±1052094.53	4234610.5±1092229.4	2073056.37±399893.2	1894169.64±371508.13	1745668.84±352476.82
NEG_q101	Dihydromyricetin	Flavonoids	Polyphenols	3608775.7±42926.87	4225477.76±119210.2	3501796.11±212109.28	3897174.55±110481.54	3253770.54±123335.19	3484340.43±248348.31	4491942.25±130011.07	4508248.13±200937.9
NEG_q102	Dl-Arginine	Amino acids	Other	27434467.51±6703950.42	70728347.94±5744518.7	52718892.4±16948340.85	50458013.64±15645062.1	50535997.55±15879116.32	21831477.4±5038312.19	21161644.34±5286079.43	21863645.51±2417255.94
NEG_q103	Dl-Asparagine	Amino acids	Other	6068825.48±122576.87	5832151.91±397875.43	5942609.16±259461.22	5250074.1±287796.5	7042691.27±292512.17	16272287.09±625599.83	17042858.91±719868.11	17199150.06±833853.08
NEG_q104	Dl-Glyceric Acid	Ketones, Aldehydes, Acids	Sugar Acids	1091135.67±35051.16	684762.33±452097	767060.55±48152.69	739274.04±79351.73	965784.63±88547.48	756594.07±30266.51	650983.08±16401.68	585772.04±6568.11
NEG_q105	Dl-Xylose	Sugars and alcohols	Monosaccharides	2528594.47±22932.53	2221261.33±23278.89	2016077.75±4579.48	2046885.23±20224.29	2272473.15±125087.16	2072445.72±135446.52	1914172.23±31601.67	1016010.04±879924.37
NEG_q106	D-(+)-Malic Acid	Organic acid	Carboxylic Acids	76125940.24±2136954.69	99235086.54±2144540.19	118248807.27±2017666.17	85666079±2065355.23	76105870.13±1606456.7	48526669.39±955143.27	38539465.23±1501342.87	32501632.91±819617.72
NEG_q107	D-(+)-Maltose Monohydrate	Sugars and alcohols	Disaccharides	2911261.55±350004.88	4349122.9±422820.95	4684273.61±327708.32	4551909.38±469853.13	1409379.02±23371.57	1836636.64±241690.04	1946190.8±176766.47	1635573.99±94237.05
NEG_q108	D-Mannitol	Sugars and alcohols	Sugar Alcohols	444852.94±17076.14	369978.05±13617.59	443720.11±29210.32	371738.54±10365.7	564522.83±27848.16	593635.47±18937.56	554423.23±28728.7	588028.56±36236.69
NEG_q109	D-Mannoheptulose	Sugars and alcohols	Monosaccharides	127362.55±71520.12	80439.45±34495.87	91994.48±54790.29	129635.56±67662.08	87167.09±47169.41	124214.33±15519.99	111715.35±29586.38	79202.27±11845.95
NEG_q110	D-Mannose	Sugars and alcohols	Monosaccharides	3344129.23±335429.33	3054564.19±62992.96	2836952.04±91246.3	2951173.89±54002.7	3084016.44±118175.8	2896901.92±66348.94	2412714.59±85347.12	2078463.35±44204.46
NEG_q111	D-(+)-Melezitose	Sugars and alcohols	Polysaccharides	267302.56±15256.8	214777.98±5399.64	254440.65±16581.55	295284.08±47131.8	153145.14±5682.81	286920.22±52358.05	320850.05±17693.91	393145.14±60722.2
NEG_q112	D-Melibiose	Sugars and alcohols	Disaccharides	56188940.93±4235288.03	77632824.31±4228830.92	84465754.32±13098079.79	76448057.56±1841841.91	26945383.67±5561484.24	34133404.2±2156679.61	36135282.01±4178201.56	38090049.06±2958565.25
NEG_q113	Dodecanedioic Acid	Lipid	Fatty Acyls	69243.39±5514.7	104676.18±13198.78	125697.61±15474.17	34002.92±11856.56	12961.61±11527.54	27072.46±6610.88	49124.24±12259.75	51698.24±4244.51
NEG_q114	D-Pantothenic Acid (Hemicalcium Salt)	Vitamins	Vitamin B Complex	17195972.24±1058680.01	19255642.84±250931.1	21092558.5±226438.95	16776275.03±569042.86	23003472.81±174462.8	25207818.92±544685.7	27076304.93±783816.36	19431662.67±8306738.32
NEG_q115	D-(-)-Quinic Acid	Organic acid	Carboxylic Acids	358513572.97±79688264.05	515372899.6±38422491.5	539520242.27±93854717.1	497467655.03±19824605.53	527914304.27±19353479.42	562125353.33±11879678.56	588777662.03±19031289.21	633337325.5±14074407.46
NEG_q116	D(+)-Raffinose (Pentahydrate)	Sugars and alcohols	Other	1739258.84±402286.72	2052632.4±215529.98	2335307.16±264160.57	2792835.83±210756.87	1283450.65±120744.3	3059091.01±400039.5	4272577.18±420895.68	4813860.11±98688.84
NEG_q117	D-Sorbitol	Sugars and alcohols	Sugar Alcohols	741840.29±45086.49	607460.3±16454.96	670166.31±2346.31	587582.24±26862.72	836821.03±85486.59	824284.77±20546.7	827587.45±41578.22	897718.62±52814.09
NEG_q118	D-Tagatose	Sugars and alcohols	Monosaccharides	957837±345088.54	1323710.36±269756.24	1449266.1±187681.81	893660.1±59668.92	771959.22±338205.72	653341.79±395632.07	94909.68±14820.76	186155.3±161272.24
NEG_q119	Dulcite	Sugars and alcohols	Sugar Alcohols	758657.13±15617.76	601792.38±44800.69	667038.6±43440.88	613951.53±36325.53	850639.68±35069.75	910433.6±27379.3	869243.07±39820.88	718368.16±289230.2
NEG_q120	(E)-Methyl 4-Coumarate	Phenylpropanoids	Other	582341.29±34188.81	884934.58±38313.69	2995220.44±39573.05	1096282.46±56112.09	879283.14±23817.44	855362.75±15877.02	215862.78±70430.54	180084.24±100339.22
NEG_q121	(-)-Epiafzelechin	Flavonoids	Other	1054322.46±69255.11	1303409.33±76438.59	1038960.68±57208.46	997991.14±101325.65	933594.34±51501.64	1099138.92±130775.35	1196267.65±77666.05	1182020.69±46044.76
NEG_q122	(-)-Epicatechin Gallate	Flavonoids	Flavanols	47289534.28±14431967.58	37766691.1±14285155.31	36995557.42±8941122.92	40351694.39±3053029.18	38481213.77±8753788	42651333.7±11405638.62	48851550.17±3193800.97	31953095.3±28084262.72
NEG_q123	(-)-Epigallocatechin Gallate	Flavonoids	Polyphenols	834652537.77±29793195.28	797226022.63±10558265.94	755397621.33±11056354.45	827461394.23±2976800.77	782007454.9±14141206.03	833494496.1±1799870.14	898786358.4±27468839.2	887411863.23±10967296.68
NEG_q124	Eriodictyol	Flavonoids	Flavonones	1156379.34±76778.49	1942866.92±176549.03	2217561.87±162058.09	918923.29±81144.91	639309.19±51644.37	502764.57±165181.74	1454181.36±120153.65	1383569.55±143452.01
NEG_q125	Esculin	Coumarins	Monophenols	1209883.79±68834.17	1706852.69±84047.33	2690608.51±149699.87	1525009.38±14490.97	2054549.48±21182.82	1764699.51±45293.46	1528590.59±62621.83	1277517.16±41618.24
NEG_q126	Ethyl 2,4,6-Trihydroxybenzoate	Organic acid	Carboxylic Acids	2490725.44±75755.89	235999.45±12088.79	137630.87±8951.59	98275.54±1516.35	136359±6608.52	42654.43±21537.72	3442.42±3607.52	1499.46±2596.7
NEG_q127	Ethyl Gallate	Polyphenols	Polyphenols	986321.8±41163.4	99891.81±18386.57	48244.05±12516.52	33864.65±13931.49	51551.86±7166.2	24032.71±5041.52	0.26±0	1300.32±1430.36
NEG_q128	Eugenol	Phenylpropanoids	Monophenols	172242.93±42105.13	299955.35±98171.08	244340.55±22561.17	432607.2±168996.93	425961.51±137013.62	304538.51±174029.55	212420±54346.43	258324.78±47903.69
NEG_q129	Euscaphic Acid	Terpenoids	Triterpenes	0.26±0	0.26±0	0.26±0	0.26±0	566224.89±28749.57	0.26±0	2792.23±4835.84	0.26±0
NEG_q130	Feretoside	Terpenoids	Iridoids	72065.52±15291.91	57327.64±10334.57	70963.99±14773.59	75885.55±17581.59	64256.62±20182.66	61271.72±11231.85	74668.57±13755.05	88266.32±28072.89
NEG_q131	Fructo-Oligosaccharide Dp8 / Gf7	Others	Other	3011.01±1019.27	3308.25±1045.28	1145.35±1259.47	1220.06±1409.97	2540.33±2556.15	2864.86±1509.4	1849.38±1691.35	3031.97±2986.16
NEG_q132	(-)-Fucose	Organic acid	Other	663610.12±178194.14	324930.46±18848.14	246328.72±79113.77	990866.02±246071	467950.06±74151.87	396488.69±279778.37	765918.72±550005.37	545292.96±433329.15
NEG_q133	Galactose 1-Phosphate	Sugars and alcohols	Hexosephosphates	3950256.33±211320.8	3000513.98±58881.04	2389818.2±80081.62	3522969.28±218862.15	1764983.86±81768.86	1121765.57±383203.9	1316620.51±69565.87	784058.97±43280.49
NEG_q134	(+)-Gallocatechin	Flavonoids	Polyphenols	107026178.13±5433296.05	117239661.8±1432185.09	113561299.77±1167474.56	130270579.8±1666438.51	80503461.94±1060190.5	124017743.03±2771181.86	185633399.77±5084304.78	193151869±832839.95
NEG_q135	(-)-Gallocatechin Gallate	Flavonoids	Flavanols	971491709.33±22701397.74	947255032.73±11078178.4	917536277.87±23930005.67	976843552.77±18913887.82	921944396±11092720.66	999449025.77±8133183.09	1020827514.6±93855610.42	1058613016.67±14186232.02
NEG_q136	Gallocatechin Gallate	Flavonoids	Pyrans	984787492.43±10159318.81	940590106.03±24914381.57	877505755.8±13459647.78	946148867.6±34388762.12	909773704.97±26168153.12	957410400.1±11224661.03	1026326771.67±22192247.33	1014882462.87±25387477.82
NEG_q137	Gluconate (Sodium)	Sugars and alcohols	Other	15869633.19±3133621.8	13388321.37±580701.63	11761659.3±628565.61	13984655.52±439581.75	12762574.69±1470024.54	12986131.56±789022.27	11369577.52±1690547.6	7845859.59±2446291.92
NEG_q138	Glucosyringic Acid	Polyphenols	Glycosides	201833.24±177888.44	426530.28±76650.85	456126.14±51626.64	433136.25±39468.82	715315.03±54277.05	516770.15±45009.18	476833.17±36952.71	548661.03±24450.17
NEG_q139	Glycylglycine	Amino acids	Peptides	1235209.9±52289.95	1193909.93±165011.99	1491996.43±34849.73	1214461.13±68431.02	984666.7±93965.17	713197.47±37372.56	938792.75±17815.19	1030226.69±35527.53
NEG_q140	Graniline	Terpenoids	Sesquiterpenes	2355095.23±104342.52	2563308.04±368094.22	1658928.48±72653.4	2357909.66±162089.3	2139344.63±166352.12	6003886.3±208563.35	6818848.95±1484736.01	7609774.77±386847.13
NEG_q141	Hexadecanedioic Acid	Lipid	Fatty Acyls	56438.13±8096.69	71804.09±9414.29	106524.1±4646.77	62809.1±4964.64	60068.26±9764.71	81472.39±6746.73	125223.1±4983.23	133550.46±13285.63
NEG_q142	(-)-Hydroxycitric Acid Lactone	Organic acid	Carboxylic Acids	1854569.97±173336.01	2005755.37±62641.68	2000122.99±140181.36	1784829.98±118741.6	1947074.27±333347.87	2003227.62±248865.61	1711094.82±348147.23	1582065.14±24666.55
NEG_q143	Hydroxyphenyllactic Acid	Ketones, Aldehydes, Acids	Other	65706.84±56935.75	35624±61702.13	0.26±0	107186.3±6767.18	156980.42±2979.71	324292.49±9770.45	408544.33±23348.93	431970.91±13405.28
NEG_q144	Hydroxytyrosol	Polyphenols	Other	41211.82±36597.31	66470.18±7973.72	81103.14±3227.6	64879.65±12432.54	67152.26±4905.53	61472.24±2410.66	69123.62±5316.42	62041.33±3902.24
NEG_q145	Hyperoside	Flavonoids	Polyphenols	21921060.33±2294997.03	101047225.27±4101156.44	178399201.77±3199744.2	51461408.25±26791728.48	42823853.12±22845647.75	55055862.4±21092037.98	39094561.81±20808794.17	50774708±19403016.36
NEG_q146	Hypotaurine	Ketones, Aldehydes, Acids	Other	18628.99±5386.42	21653.57±4084.89	25438.78±7939.93	24259.05±7316.87	20156.31±6266.06	29799±8316.32	23224.46±14178.24	16786.21±7487.97
NEG_q147	I-Inositol	Organic acid	Other	3657016.17±2472517.42	2266074.68±461598.98	2109160.9±280589.44	4598051.69±1062417.52	1854228.74±139781.03	3704622.65±1909913.3	3674328.62±1589764.16	3588214.89±1639802.33
NEG_q148	Incensole	Terpenoids	Diterpenoids	50449.22±8311.07	54814.91±18076.8	85895.81±21278.5	55201.99±3244.9	47258.66±21130.8	46350.13±13657.1	89288.4±15321.03	95769.84±8958.62
NEG_q149	Indican	Alkaloids	Indole Alkaloids	26324.58±4661.28	72724.11±1966.33	97485.08±14172.49	52841.09±9166.14	156031.18±22402.02	211573.62±15368.21	213871.55±26615.95	254557.87±22124.1
NEG_q150	Inulin	Sugars and alcohols	Polysaccharides	1621545.45±134428.82	2084897.59±146465.58	2483194.4±35556.29	3184172.71±108153.3	1057539.6±39705.88	3284078.21±108508.47	4425193.67±148206.06	4571591.17±271967.28
NEG_q151	Iristectorigenin A	Flavonoids	Isoflavones	0.26±0	160688.06±25630.69	782775.33±266336.03	74698.15±10166.39	389595.22±49747.31	395267.53±5203.99	406595.41±83969.94	247101.51±63676.57
NEG_q152	Isethionic Acid Sodium Salt	Organic acid	Other	45299.87±3647.97	47034.16±11030.26	50505.67±17173.67	40706.19±3346.56	45662.45±3335.99	42600.81±2609.92	22458.5±1879.45	30840.58±13009.37
NEG_q153	Isomaltose	Sugars and alcohols	Glucans	47812614.36±5171723.28	67710376.99±4839281.25	87459269.84±6204044.43	84918372.63±6945600.32	27648868.14±1009684.93	34420397.12±4677162.85	38098375.13±2980532.76	35308543.86±1914159.22
NEG_q154	Isonicotinic Acid	Organic acid	Pyridine And Its Derivatives	125768.33±109164.52	226802.65±19240.73	221504.2±49169.28	180614.44±32643.71	242221.01±24707.48	230417.31±22268.89	175667.42±66207.57	180593.9±2824.7
NEG_q155	Isoquercitrin	Flavonoids	Flavonols	43994852.58±1153089.35	189419118.63±9584986.61	289963986.2±12368715.52	148206009.83±5477865.56	136994081.07±6867563.04	131480756.83±9124296.57	127156878.77±4178193.78	112777959.73±5872775.86
NEG_q156	Isovitexin	Flavonoids	Polyphenols	217289.19±13336.84	1187281.86±129686.79	3028000.1±79798.65	777291.52±61015.73	2469724.7±159009.23	1607702.74±173148.18	3534861.49±405268.34	3590966.34±14395.58
NEG_q157	Ivangustin	Terpenoids	Sesquiterpenes	145927.59±9519.47	126599.53±11762.78	126665.82±10649.28	110716.44±33692.68	70301.4±35093.88	50852.4±17100.18	3080.25±5334.7	0.26±0
NEG_q158	(±)-Jasmonic Acid	Lipid	Fatty Acids	993882.05±76858.53	822124.03±60562.49	1184214.48±63757.43	479475.95±36789.12	264725.56±17610.1	202914.2±11894.52	182049.92±15429.06	199575.8±5582.57
NEG_q159	Juglanin	Sugars and alcohols	Glycosides	359649.42±25873.56	767099.56±41857.56	877554.06±82972.4	669050.88±39463.16	677646.19±67242.88	682282.44±66511.08	760469.07±43551.68	545741.12±81041.39
NEG_q160	Kaempferol	Flavonoids	Polyphenols	729008.82±65232.62	568524.07±39276.82	296144.04±40619.63	446550.1±42425.53	372745.77±10242.83	415556.64±41746.14	616633.58±42230.89	652105.03±30587.82
NEG_q161	Kaempferol 3-Glucorhamnoside	Flavonoids	Other	7629612.04±806259.57	20030507.65±638116.41	27303971.05±887657.87	14715625.59±1275918.11	15826225.43±1321650.57	14823124.76±820779.3	13507738.08±724307.11	10262819.87±490636.58
NEG_q162	Kaempferol-3-O-Galactoside	Flavonoids	Hydroxyflavone	51098623.94±3117745.01	142846375.33±1738777.25	147499187.03±3622306.01	115438933.67±266079.65	120957522.4±2191901.38	115924829.6±1277057.54	107499673.03±3789933.01	77797048.7±3227008.06
NEG_q163	Lactitol (Monohydrate)	Lipid	Fatty Acyls	1671781.24±93353.73	1993360.85±99463.3	2283436.01±141659.82	2237918.64±27142.79	746217.14±646801.23	448461.96±776758.46	454857.06±787835.08	404178.29±700056.89
NEG_q164	L-Allothreonine	Amino acids	Other	4878462.83±222195.85	5493487.55±47525.89	5113423.42±154084.88	5003233.55±165274.39	5742025.71±300128.61	8646486.59±148670.98	9024462.89±229179.72	8613007.14±188722.27
NEG_q165	L-Arabinitol	Sugars and alcohols	Sugar Alcohols	140732.57±71146.62	147383.03±72804.12	136951.1±17830.08	154055.94±52943.37	156133.82±79184.67	135193.89±46826.28	191455.05±7839.09	95838.4±70461.5
NEG_q166	L-(+)-Arabinose	Sugars and alcohols	Monosaccharides	405233.69±112657.31	554913.07±239030.41	849796.1±451783.94	573809.69±110824.68	605289.28±79753.56	565544.41±247212.63	307762.69±266898.95	110942.04±61753.26
NEG_q167	L(+)-Arabinose	Sugars and alcohols	Monosaccharides	1372326.58±49377.47	1314700.47±31325.21	1256635.07±65879.35	1260494.69±95419.28	1293966.45±32490.7	1223579.21±25990.87	1149387.47±18265.57	882442.78±51108.82
NEG_q168	L-Aspartic Acid	Amino acids	Other	36164008.36±1755456.11	28530712.66±106690.34	24911307.61±238504.49	31711918.22±1283394.38	31149681.79±175679.02	23675326.27±1979453.61	22610537.31±490448.97	18598653.95±688875.5
NEG_q169	L-Chicoric Acid	Phenylpropanoids	Simple Phenylpropanols	203551.59±38597.49	555005.17±236257.52	630974.41±164312.69	339132.57±207095.55	603595.75±179564.71	654256.16±196713.99	421549.86±82222.58	242736.23±69838.33
NEG_q170	Leucoside	Flavonoids	Flavonols	53048.76±46506.54	96603.59±8178.22	113277.42±17088.16	99058.56±25781.58	105619.39±19450.52	70192.96±61797.42	99756.88±8301.52	84858.49±19365.27
NEG_q171	L-Glucose	Sugars and alcohols	Monosaccharides	1136365.89±103047.86	902531.33±162533.26	1017007.83±145593.94	2064318.61±108008.55	1317980.54±231701.46	1070530.18±419740.56	1447791.41±338477.99	932244.47±23464.68
NEG_q172	L-Glutamic Acid	Amino acids	Other	115394550.47±4869636.01	91573721.41±6594900.09	86565913.19±4792429.53	107040766.5±1069880.73	104400945.9±3820756.97	93478014.79±4486843.49	111999742.7±2448950.29	94025415.51±2421504.75
NEG_q173	L-Glutamic Acid (Monosodium Salt)	Amino acids	Other	88959343.85±5686885.83	73660273.2±449097.69	69183137.7±4027913.28	79917732.25±73984.79	80375583.95±1327107.7	72676223.81±2262672.68	85166942.44±1944126.27	73837358±2257455.09
NEG_q174	Linalool	Terpenoids	Monoterpenes	33555488.65±2013541.16	14784552.04±293208.71	6113077.98±825487.59	24292860.88±1630155.04	16530856.21±484187.99	16458122.03±773939.07	2606911.23±273795.56	3092011.65±2692468.04
NEG_q175	Linalyl Acetate	Terpenoids	Monoterpenes	46835.28±28037.18	31457.49±38480.56	10659.22±9255.93	37348.81±10717.93	32724.49±9504.66	41884.92±7411.49	41011.77±2002.93	43518.05±13398.89
NEG_q176	L-Methionine Sulfoxide	Amino acids	Other	117134.42±7151.49	107256.26±12711.92	154077.55±23349.13	88877.02±8462.84	185744.43±54101.13	148310.95±28826.75	113389.92±23733.27	167817.5±26612.74
NEG_q177	L-Ornithine (Hydrochloride)	Amino acids	Other	48006318.89±1641655.42	54610755.01±1672600.58	54327342.17±3142252.69	50015887.85±1648218.4	48812373.5±1168734.71	45450902.93±1603147.68	50076298.16±4383908.71	51612454.44±3692136.56
NEG_q178	L-Serine	Amino acids	Other	5582082.34±498108.74	6198079.62±118729.05	5524637.85±373600.22	5305420.02±121596.41	4724615.42±342295.8	7713030.89±315251.14	7313536.06±329471.04	7074881.62±82681.33
NEG_q179	L-Threonine	Amino acids	Other	4730491.25±166964.07	5105453.95±205125.87	4778032.61±242177.62	4753085.21±180694.52	5248515.91±264496.51	8221632.82±157772.05	8401935.47±407810.58	7765517.39±372550.34
NEG_q180	L-Xylose	Sugars and alcohols	Monosaccharides	2987605.89±70427.63	2683967.81±116368.96	2379660.63±32114.58	2425186.85±37116.83	2782399.44±17942.3	2601684.93±56159.13	2322082.58±43279.41	1875809.25±7188.08
NEG_q181	Malic Acid	Organic acid	Carboxylic Acids	177277060.9±6465999.59	221489491.33±10276570.29	263425475.03±3546305.78	191875067.7±2945025.18	169874568.7±9630599.46	102990023.19±3390947.28	84561055.12±3283085.07	66851811.16±3454511.71
NEG_q182	Malonic Acid	Organic acid	Carboxylic Acids	1291970.56±73723.28	1887404.7±91860.93	1677926.16±9468.47	1604728.87±57973.83	1538591.63±38672.58	1417174.62±42433.66	1307251±13728.38	1348166.41±78415.77
NEG_q183	Malonic Acid, (P-Hydroxybenzyl)- (7Ci)	Organic acid	Carboxylic Acids	365840.9±71108.89	286102.43±3120.35	148208.03±11795.83	97493.85±15552.4	122663.58±6422.89	21022.93±36412.33	0.26±0	0.26±0
NEG_q184	Maltose	Sugars and alcohols	Disaccharides	2262736.79±53903.86	2886025.26±146308.02	3359282.3±357006.4	3423160.38±112435.62	1301951.26±111546.11	1452459.07±222636.62	1551158.54±85272.32	1288216.96±180369.4
NEG_q185	Mannitol	Others	Other	615242.07±40826.68	538066.05±26295.93	617034.99±36900.78	555052.42±29339.68	760698.66±49540.11	758229.41±33599.54	762258.7±34756.49	787046.68±18395.58
NEG_q186	Marilactone	Ketones, Aldehydes, Acids	Polyketides	11061.43±19158.52	36495.4±1327.91	14983.05±18606.23	47320.28±8958.97	41275.46±10765.82	102721.09±9670.87	117788.07±25812.4	127010.77±23920.59
NEG_q187	Matairesinol	Lignans	Tetrahydrofuran Lignans	71137.6±8841.98	78990.14±4785.65	63241.67±6048.88	58368.68±4130.17	79078.1±2914.09	73598.54±30668.37	100023.08±17990.1	91529.74±22094.73
NEG_q188	Menadione	Quinones	Naphthalene Quinones	15461.04±1266.67	6839.08±6908.52	13904.07±7750.33	9503.79±1972.69	5205.63±4511.44	9515.39±3953.49	12533.54±1320.42	9446.51±8489.14
NEG_q189	Menthone	Terpenoids	Monoterpenes	2010.14±1362.82	1910.85±1655.51	1009.99±882.4	1103.94±971.77	1765.52±1349.29	843.37±753.21	2219.65±643.96	1808.01±398.05
NEG_q190	Methacycline	Others	Antibiotic	114524.01±51010.45	77614.86±24517.99	60345.4±27472.67	107965.28±63946.79	30480.76±9717.7	41152.96±17839.2	38601.44±8921.86	23310.84±7745.31
NEG_q191	Methyl 2-Furoate	Others	Carboxylic Acids	4830439.55±886967.54	5874133.62±244633.13	4862746.95±653365.74	5008050.35±236119.13	4994521.51±947645.55	4856463.26±680018.94	4573422.7±601482.92	5340755.74±404531.32
NEG_q192	Methyl 3-Phenylpropanoate	Lipid	Fatty Acyls	453261.75±65515.73	1256062.56±376632.37	1476737.57±481799.77	1748177.67±90273.35	1021665.35±9252.2	467679.64±36488.68	418500.31±122987.97	344720.44±42237.9
NEG_q193	Methyl 4-Hydroxyphenylacetate	Polyphenols	Monophenols	3058501.36±101366.53	3682066.99±83055.45	4652842.72±226970.78	3587222.12±96893.45	2817280.15±265428.86	2162227.58±88254.88	2426796.28±182272.11	2249174.82±85328.16
NEG_q194	Methyl 5-Hydroxypyridine-2-Carboxylate	Alkaloids	Pyridine Alkaloids	14272.05±615.89	11112.08±683.73	6869.71±5961.88	9436.09±862.54	7025.95±1367.51	3982.89±973.79	17185.77±4525.97	25344.61±3789.93
NEG_q195	Methyl Gallate	Polyphenols	Polyphenols	148851247.1±3529365.34	91556968.13±839865.53	50045553.58±673546.2	117130562.6±1000380.74	69232681.75±3465107.51	87538288.38±4082950.3	44996569.79±12556374.21	30159105.71±18288541.05
NEG_q196	Methyl Isoferulate	Others	Other	1249966.6±376852.1	832483.3±165161.9	776733.25±102481.37	1585427.08±434616.11	1928603.88±1202089.81	927044.1±373255.21	1184684.06±696709.27	697236.48±17920.26
NEG_q197	Methylmalonic Acid	Organic acid	Carboxylic Acids	27005293.07±1554789.23	27576995.38±1023653.91	27382161.84±1301696.86	22931944.93±171194.11	16504158.85±1125395.89	28051517.15±516184.61	16081937.7±392272.97	14309535.19±926241.05
NEG_q198	Methyl Paraben	Polyphenols	Monophenols	303188.51±28024.49	265932.26±55059.78	159672.26±25929.15	257684.61±32307.97	159955.28±14095.57	144194.72±14062.9	100350.37±16074.19	90873.64±71802.14
NEG_q199	Morin	Flavonoids	Polyphenols	1952215.41±209088.58	5355869.66±422193.02	5568325.09±39430.5	2635737.73±63460.75	1780482.33±1545107.55	2766659.01±216960.52	5871255.56±555345.85	7048023.61±39694.81
NEG_q200	Mucic Acid	Ketones, Aldehydes, Acids	Sugar Acids	14135797.15±437093.94	12109135.35±1050437.51	10095153.6±526507.98	12757718.96±244753.62	12525254.98±355378.52	14096477.82±264976.81	9044201.32±7833433.08	10623322.4±200350.94
NEG_q201	Myricetin	Flavonoids	Flavonols	1469104.85±73348.56	2063732.46±148139.54	1489715.31±24289.42	1575432.92±102228.31	738915.51±14724.9	887647.89±26673.03	2384569.39±143857.43	3240747.72±317839.92
NEG_q202	Myristoleic Acid	Lipid	Fatty Acyls	870516.25±635695.06	1599021.83±839527.14	1636813.11±885518.88	1285903.57±397489.4	1355165.96±260171.43	806864.08±668022.92	425404.61±11409.26	145317.98±126769.75
NEG_q203	N-Acetyl-L-Methionine	Amino acids	Other	206830.51±6157.23	184382.29±10343.82	187532.83±5919.39	219872.48±7092.28	142647.03±4751.35	118188.05±4843.62	86995.25±1333.97	58753.87±3488.57
NEG_q204	(±)-Naringenin	Flavonoids	Flavonones	3580501.49±272196.6	2975559.34±61564.93	2119893.94±60334.85	2863487.22±69569.65	1416138.97±51708.04	1768484.97±29893.72	4323847.68±130035.7	4612044.27±229188.25
NEG_q205	Naringenin Chalcone	Flavonoids	Chalcones	2845219.69±311412.6	2343236.46±39318.53	1690047.71±12273.93	2461276.27±94715.4	1191258.47±67943.14	1425551.85±131879.39	3804206.74±237429.89	4206878.17±49365.64
NEG_q206	Naringin	Flavonoids	Flavonones	7240141.34±366215.32	9312423.63±576632.98	5743367.12±365814.33	7830410.34±146823.14	6882056.75±220802.68	8519462.31±653602.09	8723480.06±332488.52	7480182.71±478614.71
NEG_q207	Narirutin	Flavonoids	Flavonones	3219838.05±253420.41	4580912.27±245531.8	2785235.82±102365.74	3770161.32±353553.67	3281431.42±134513.93	4025457.35±476349.7	4371530.46±308545.61	3666527.59±349261.24
NEG_q208	Neoastilbin	Flavonoids	Flavonoid O-Glycosides	618636.68±123753.65	778690.93±77988.61	949979.35±114669.48	684078.79±77337.33	550705.16±55117.04	532359.16±8350.15	565366.21±73928.34	592149.15±12534.76
NEG_q209	Neoeriocitrin	Flavonoids	Hydroxyflavone	601583.95±26341.79	853242.97±31080.77	730723.4±36774.69	655605.46±25102.51	448059.92±14926.6	529220.33±46421.47	652432.06±38113.47	643852.11±65369.28
NEG_q210	Nivalenol	Terpenoids	Sesquiterpenes	749598.33±93608.63	496835.93±155671.41	436479.5±102693.92	594456.31±125053.11	563650.19±136719.16	320407.25±87498.25	306345.97±47935.03	273329.22±26639.92
NEG_q211	N-((-)-Jasmonoyl)-S-Isoleucine	Amino acids	Dipeptide	1888421±125352.43	2010469.6±40887.82	3419691.63±121346.53	1999730.85±59550.66	446320.55±19442.44	870936.14±1148.92	881689.28±39230.93	1164189.52±21413.65
NEG_q212	Nmda	Amino acids	Other	6793.72±2788.71	3175.64±635.28	0.26±0	3490.92±3486.52	7087.26±2777.49	5643.78±1766.35	914.46±1583.45	7983.33±2253.32
NEG_q213	Nuezhenidic Acid	Others	Other	0.26±0	0.26±0	0.26±0	51387.56±89005.41	125270.71±9937.83	82868.87±74024.88	484344.8±82230.77	106341.06±92156.82
NEG_q214	O-Acetylserine	Amino acids	Other	207594.27±23000.75	143861.74±10350	117568.3±24627.04	178946.72±21271.7	118639.94±12445.58	147361.4±16060.13	175979.24±6958.44	197390.59±24645.68
NEG_q215	Octadecanedioic Acid	Organic acid	Carboxylic Acids	51769.3±5551.45	83620.19±39038.6	172172.84±4500.13	70277.12±31739.98	122229.9±3528.61	70417.92±33593.51	159396.72±12386.62	101406.78±7325.67
NEG_q216	Octyl Gallate	Polyphenols	Polyphenols	19120.53±10394.2	69660.18±8243.3	90903.06±11066.9	2570.14±4451.16	24107.54±7360.76	14271.2±2583.5	0.26±0	1879.18±1720.36
NEG_q217	Olivetol	Polyphenols	Polyphenols	1491176.88±162793.81	1146330.03±120804.44	1159186.97±83859.12	1891933.82±137860.42	1666851.33±194597.73	1295726.67±306668.91	1460722.22±243265.8	1108358.41±57313.7
NEG_q218	O-Toluic Acid	Organic acid	Carboxylic Acids	156273.5±15901.65	97271.11±11991.86	40523.81±10137.69	100585.58±5622.67	87468.44±10248.74	123241.76±15254.78	249770.56±24405.25	242279.41±39000.66
NEG_q219	Oxohydrastinine	Alkaloids	Isoquinolines And Derivatives	1761963.16±124392.65	2409203.6±111367.97	2086965.14±79719.64	2027838.17±68347.01	3372281.24±46401.53	5807214.88±102129.83	6703288.17±124082.39	6374486.72±73374.58
NEG_q220	Oxytetracycline	Others	Antibiotic	21484.49±2526.36	8671.26±1426.95	9550.64±1490.97	16132.52±2033.22	18900.32±2666.53	17394.23±1539.97	26813.62±6221.5	19399.49±3047.06
NEG_q221	Palmitoylglycine	Lipid	Fatty Acids	12474.11±1273.01	14556.27±2970.16	16501.43±671.87	10317±3377.07	4582.09±1426.01	1985.44±2331.57	6863.31±1072.1	12755.03±2755.13
NEG_q222	Paraxanthine	Alkaloids	Xanthines	192830.95±3718.13	147557.21±7531.51	90548.7±22796.93	87997.64±22599.38	185496.93±5233.05	206469.91±12828.83	169630.56±5003.98	173030.85±4357.91
NEG_q223	Parishin E	Others	Other	34793.8±30168.48	46774.36±5995.43	40125.1±5738.65	48862.8±6516.61	41849.74±2364.53	53962.9±4284.89	27835.21±24117.04	45441.26±2922.46
NEG_q224	P-Coumaroyl Quinic Acid	Organic acid	Carboxylic Acids	67936653.37±1160834.4	161936056.43±2064714.16	211818263.7±5804393.53	122002155.07±4299722.28	167268815±9092783.37	155893482±4628145.25	224253915.3±7328646.61	284522531.13±3626223.19
NEG_q225	Perseitol	Sugars and alcohols	Sugar Alcohols	141687.26±14142.77	113926.9±8641.2	104469.67±3257.57	133161.94±7332.67	118667.33±3102.97	138220.32±2392.92	129497.77±5008.74	113764.39±18928.01
NEG_q226	Phenylpyruvic Acid	Organic acid	Carboxylic Acids	316204.18±274684.28	501754.14±8405.31	509092.92±17869.58	328563.97±285254.43	807556.61±701715.47	1756165.11±75667.47	1617959.83±200917.69	317641.26±550170.35
NEG_q227	Pheophorbide A	Others	Other	1177475.79±188905.42	1201953.92±63574.47	1438875.41±133604.73	1491282.01±48938.19	840577.1±57052.87	683101.2±66883.98	16700034.74±2060868.31	21895890.05±1211370.44
NEG_q228	Phloretin	Flavonoids	Polyphenols	20564.01±35617.47	0.26±0	15317.22±26529.75	30039.88±27570.09	0.26±0	0.26±0	131457.53±19017.99	335349.53±37211.55
NEG_q229	Phlorizin	Flavonoids	Polyphenols	941748.47±110336.68	1144533.51±131849.55	1283991.43±89480.44	1043437.21±70993.34	969603.36±47647.76	1110569.11±22179.12	1376183.41±17757.47	1187171.73±42882.98
NEG_q230	Phlorizin Dihydrate	Polyphenols	Other	1134445.1±89630.7	1584853.13±103260.76	1859266.8±23765.35	1495079.38±43253.39	1328975.91±80129.09	1559776.21±44693.21	1946287.79±6302.32	1572148.07±96258.4
NEG_q231	Phosphonoacetic Acid	Organic acid	Carboxylic Acids	179991.7±18044.11	139733.5±11375.32	129442.57±14329.46	196343.31±55495.54	122322.82±7528.48	102338.83±9085.95	53786.94±10650.65	27273.16±8892.42
NEG_q232	Phyllostine	Others	Benzoates	362823.41±6154.32	442530.48±13970.68	332594.8±22637.69	212003.18±10938.33	644901.16±15050.01	577763.06±14822.11	88936.28±13066.39	261998.03±3838.79
NEG_q233	Pinocembrin	Flavonoids	Flavonones	22484.54±5507.63	7796.38±13503.28	12854±11355.02	3464.97±6001.06	31478.54±4427.74	4854.1±8407.1	26165.84±15953.19	15129.47±13341.44
NEG_q234	Plantagoside	Flavonoids	Glycosides	6260815.35±248413.08	8754466.57±208377.27	10280246.85±279385.39	7667967.97±270614.95	5944483.42±155374.35	7401943.15±321951.29	7709845.04±105624.53	7391538.08±346650.73
NEG_q235	P-Mentha-1(7),2-Diene	Terpenoids	Monoterpenes	3318.21±5746.87	12320.1±21338.6	19830.2±10857.48	25898.48±5318.94	8796.84±7094.13	3792.45±6568.26	26323.78±5654.73	67170.83±6160.79
NEG_q236	Pratensein	Flavonoids	Isoflavones	53468.13±5807.9	113001.11±22528.2	238493.07±16190.79	81675.73±25639.35	100130.75±11620.67	151957.82±14671.92	216562.37±49214	114662.68±8654.17
NEG_q237	Procurcumenol	Terpenoids	Sesquiterpenes	1050270.56±73732.73	1761959.91±112907.82	2726380.44±167378.5	1172354.67±120158.38	1161447.85±77343.54	1226783.71±46612.19	979968.51±121344.98	1203933.02±113195.12
NEG_q238	Pseudobufarenogin	Steroids	Sterols	279645.87±63400.06	628118.55±386349.17	722636.23±368272.58	619962.91±114906.89	599887.46±42290.18	761424.37±89223.42	1140793.83±170405.52	1085909.26±86267.35
NEG_q239	Pyrocatechuic Acid	Polyphenols	Polyphenols	633135.72±87158.8	597255.98±15594.01	450129.25±390331.97	276245.02±239370.36	515952.31±24844.48	196591.68±172343.44	0.26±0	26026.62±45078.98
NEG_q240	Quercetin-1	Flavonoids	Flavonols	2275343.57±149991.67	5753649.28±407503.18	6418303.9±206760.21	3041011.45±13790.03	3048837.17±309761.73	3053298.94±125229.75	6922877.26±491551.36	7944009.12±300327.52
NEG_q241	Quercetin 3-O-(6''-Galloyl)-Β-D-Galactopyranoside	Flavonoids	Flavonols	142707.79±23674.88	125084.42±10129.37	142450.8±10429.09	113865.67±9640.78	84848.59±18771.02	54970.91±48878.25	105530.8±7535.23	126883.39±21932.96
NEG_q242	Quercitrin	Flavonoids	Polyphenols	0.26±0	45433.63±14168.44	116159.72±6435.69	24349.59±21226.52	31631.29±28055.66	22369.33±11536.14	52262.34±23355.77	48349.43±28212.96
NEG_q243	Raspberry Ketone	Polyphenols	Monophenols	325293.61±119059.15	172955.95±5972.86	252863.74±53394.21	442286.77±115116.55	372149.51±301701.95	375964.93±130794.83	299989.02±182067.77	167657.61±12578.8
NEG_q244	Ribitol	Sugars and alcohols	Sugar Alcohols	193621.82±80880.25	169169.5±99241.08	155998.84±62649.36	177394.59±88642.66	238751.99±42746.35	191031.77±95955.77	227026.46±22796.2	228859.48±43843.48
NEG_q245	Rubinaphthin A	Ketones, Aldehydes, Acids	Polyketides	319790.93±19322.72	518416.12±37356.15	836379.21±58411.56	394167.95±47514.32	552131.62±16560.87	438356.04±16729.49	470641.09±47134.91	373430.99±46464.34
NEG_q246	Rutin (Hydrate)	Flavonoids	Flavonols	38626152.35±1742479.12	102815175.03±3917073.5	197483530.6±9337794.86	94949780.44±6570185.46	94314703.24±4339605.56	86612005.68±1739182.86	92735517.7±2854526.12	98926010.39±5153106.43
NEG_q247	Rutin (Trihydrate)	Flavonoids	Other	37261125.56±1088596.87	97723683.58±5254644.96	186257045.3±6527919.06	95518285.59±4229139.58	84315839.08±4439576.42	85398659.46±3877975.51	96447504.49±4140444.37	96905403.16±10487057.83
NEG_q248	(S)-(+)-1,2-Propanediol	Sugars and alcohols	Polyol	16023.36±14388.77	22739.11±5114.82	20161.01±3272.21	15724.58±2689.04	17473.61±15209.39	22247.7±2348.84	4135.7±4983.01	1106.75±1070.31
NEG_q249	(S)-3-(4-Hydroxyphenyl)-2-Hydroxypropionic Acid	Ketones, Aldehydes, Acids	Phenylpropanoic Acids	108845.14±3924.55	130993.65±12080.97	102887.59±9498.81	86064.88±32371.29	175993.7±5641.48	356005.59±11010.99	476303.36±4377.54	443498.28±23428.02
NEG_q250	Salicin	Others	Glycosides	35273.69±1866.32	63303.87±10626.73	65497.37±4751.26	46358.56±4418.13	44829.44±3021.79	52641.76±3129.08	55005.24±3915.37	48762.72±3283.65
NEG_q251	Salicylic Acid	Organic acid	Monophenols	17106615.17±593306.11	19241959.4±188333.18	19159401.18±83970.61	16861884.3±66991.75	16629712.15±267138.17	12233018.87±331087.39	2372976.07±86635.37	2950343.33±227093.32
NEG_q252	Saponaretin	Flavonoids	Flavones	172755.72±19730.45	970331.61±37721.33	2621740.15±38782.22	591505.26±58757.79	2123581.18±105700.36	1200310.92±176212.53	2843138.63±190124.57	2770895.47±208895.07
NEG_q253	Schaftoside	Flavonoids	Flavones	601754.59±19057.27	1741106.67±73584.19	4531722.76±50938.73	1346413.01±85601.18	2985162.61±142659.33	2178539.52±280384.98	2791835.83±646388.53	2586978.55±188736.15
NEG_q254	Sclareol	Terpenoids	Diterpenoids	2599642.87±538980.3	2195445.78±172290.61	2787586.33±374062.55	1482333.37±188184.5	2492012.14±326185.38	1345082.43±79714.92	705749.51±614597.93	1553832.61±176968.1
NEG_q255	Secoisolariciresinol	Lignans	Lignans	80328.27±2998.61	57427.18±35822.7	33709.9±30491.85	90455.9±22621.13	12099.08±20955.78	70080.12±26083.43	99276.5±21100.66	84163.71±7311.64
NEG_q256	(+)-Secoisolariciresinol	Polyphenols	Polyphenols	131622.24±15445.91	58404.86±24383.81	14926.72±25853.39	89707.11±23360.56	70235.14±16591.87	56835.61±13224.9	79682.67±20179.76	96903.56±5767.89
NEG_q257	Shanzhiside	Terpenoids	Terpene Glycoside	204105.93±8370.06	278453.88±44110.52	190602.26±165161.95	261863.85±18983.05	225383.62±20913.55	201520.96±21983.26	228609.13±33576.84	99564.14±6984.84
NEG_q258	(S)-Malic Acid	Organic acid	Carboxylic Acids	151177634.57±5397974.82	190096922.37±6484016.99	226923750.1±4116360.66	164060087.1±904310.62	154270507.73±4900798.38	98530779.92±2322271.17	75715392.69±909888.76	65038898.7±530716.39
NEG_q259	Sn-Glycerol 3-Phosphate	Ketones, Aldehydes, Acids	Other	3168157.54±110637.28	2143574.21±75596.89	1523476.29±360144.43	2082147.07±117889.63	2155457.56±58168.16	2655407.35±152614.05	4413916.7±323662.82	3992944.34±46763.3
NEG_q260	Sodium (3S,4R,5R)-6-((Hydrogenphosphonato)Oxy)-3,4,5-Trihydroxy-2-Oxohexyl Phosphate Octahydrate	Sugars and alcohols	Other	61125.64±1248.45	56330.71±6645.32	45536.11±5968.95	87310.08±293.86	53574.34±4619.06	51855.78±11062.08	30982.37±9982.96	19109.43±2238.38
NEG_q261	Stearic Acid	Lipid	Fatty Acyls	2786.86±4826.54	10505.38±18195.4	57215.11±2431.22	18778.45±3315.62	61023.02±8117.62	26512.93±45921.3	59879.25±52065.26	10238.51±17733.17
NEG_q262	Sucrose	Sugars and alcohols	Disaccharides	97650405.42±3975558.23	134419495.03±9197841.98	159268353.37±8342716.96	171898400.7±11031656.14	49361667.51±7010699.44	70774074.45±3719963.1	72537249.4±2410637.01	67145631.63±3884419.25
NEG_q263	Sulcatone	Ketones, Aldehydes, Acids	Methyl Ketone	39591.3±19066.3	35418.02±12717.99	36348.09±13730.05	27231.9±7222.35	40598.13±6096.63	13953.51±2819.98	22018.62±9572.02	16435.38±4121.6
NEG_q264	Sulfate	Others	Other	12576483.39±1328315.05	17549041.84±1951738.1	23276199.58±447938.52	13203564.39±1496631.26	13087451.14±1189495.98	12854462.35±274271.74	10835320.71±146117.7	12098717.66±1605071.57
NEG_q265	Sulfinpyrazone	Ketones, Aldehydes, Acids	Other	99408.38±6207.48	176382.69±7372.08	263074.61±17895.45	117016.05±3184.16	165899.16±13356.35	154175.4±8607.72	162126.4±5002.03	165384.06±5783.29
NEG_q266	Taurine	Organic acid	Other	132209±78869.08	105768.51±24101.94	127895.9±40376.44	136968.97±91241.14	217773.27±1159.39	173633.18±75165.86	133450.57±52569.57	181414.24±68664.65
NEG_q267	Taxifolin	Flavonoids	Polyphenols	1136435.69±120862.43	925992.94±61442.76	741570.2±32933.12	1327032.86±71636.98	369471.75±7958.1	79149.9±137091.21	377249.9±104787.73	424400.96±43330.94
NEG_q268	(+)-Taxifolin	Flavonoids	Flavonols	1342241.5±21361.62	986949.76±34771.56	832258.63±19936.94	1432331.11±100444.98	359975.3±29962.24	184945.15±163282.6	466439.61±34602.6	540449.19±21813.47
NEG_q269	Tetradecanedioic Acid	Lipid	Fatty Acyls	35326.03±7963.14	41232.31±8624.45	47085.86±3362.31	36845.01±8043.67	23940.81±9699.99	35940.08±8857.11	84183.93±19790.2	78065.19±8411.94
NEG_q270	Theaflavin 3,3'-Digallate	Flavonoids	Flavanols	27846476.26±308403.1	14422527.03±890348.81	8919326.74±191151.88	9543406.14±133452.41	31751865.69±2176545.86	23236564.76±1410756.3	1004526.16±57129.77	761628.36±42849.53
NEG_q271	Theophylline	Alkaloids	Other	298594.06±7190.02	201159.8±6530.35	130361.01±10083.53	154610.27±539.63	283495.97±6401.27	308617.59±16210.14	280073.15±24286.68	277638.79±11889.12
NEG_q272	Thunberginol C	Flavonoids	Benzoic Acids	2947416.22±106400.72	2454241.99±108652.02	1753825.39±25883.11	2586534.45±69013.32	1207282.66±86839.85	1529290.61±124902.87	3687342.72±150747.75	3912156.12±70178.17
NEG_q273	Thymidine	Nucleotides	Deoxyribonucleosides	18248.15±3118.4	25740.15±709.33	38581.97±2517.91	20406.55±1489.47	50061.85±986.51	65352.6±3408.33	80665.89±6680.25	68165.69±2945.67
NEG_q274	Thymoquinone	Quinones	Benzene Quinones	259576.54±64996.64	169534.65±63240.17	154199.35±74964.01	378735.77±123218.86	231643.74±133891.46	224131±74800.98	243669.09±81880.56	145381.51±59654.12
NEG_q275	Tiliroside	Flavonoids	Polyphenols	53596138.02±2985963.85	4553789.65±342095.42	2251589.94±1969243.62	27102033.6±2873261.23	16279475.16±1155401.71	18276480.75±670553.38	32920440.28±1013848.68	40156678.26±1313425.8
NEG_q276	Totarol	Terpenoids	Diterpenoids	35813.17±6435.42	39245.72±1430.46	61188.4±5500.79	32797.31±7514.98	36596.68±5720.89	41688.13±3758.53	68032.86±9149.54	73344.68±1513.46
NEG_q277	Tramiprosate	Organic acid	Other	11939.22±910.68	16688.06±1536.8	17965.05±16359.91	16759.43±2071.75	11513.73±2381.98	4453.26±4042.4	8374.78±6319.15	4873.07±4275.52
NEG_q278	Trans-2-Methyl-2-Pentenoic Acid	Lipid	Fatty Acids	172123.05±25056.98	184808.31±9352.19	124360.12±107786.49	146430.32±127655.96	132759.46±30451.46	85500.55±75950.84	187452.49±23714.86	193215.16±18032.45
NEG_q279	Trans-3,4-Methylenedioxycinnamyl Alcohol	Phenylpropanoids	Other	887144.07±21110.35	1293340.54±55980.91	4530138.74±142037.09	1691486.64±87744.63	1386374.49±24283.44	1296366.75±47673.86	344844.88±91744.38	304418.08±159336.61
NEG_q280	Trans-Cinnamic Acid	Phenylpropanoids	Simple Phenylpropanols	432305.15±108099.96	285907.52±62142.03	326945.43±135673.31	327805.75±114534.13	482110.35±122719.79	398998.46±268738.39	576236.94±33647.88	285509.66±85338.09
NEG_q281	Traumatic Acid	Organic acid	Carboxylic Acids	5568522.48±338931.21	4532951.96±53329.05	4061529.63±154160.3	1796686.37±85441.46	1703097.96±3346.51	4579735.98±60649.62	3797025.56±231348.19	4043611.84±156772.14
NEG_q282	Tricetin	Flavonoids	Other	5323025.57±281962.77	11187167.44±391141.26	14733341.81±1430101.86	8209292.41±238408	13692264.95±709281.94	11848437.99±669901.43	13425046.16±1006920.63	10403795.02±615294.71
NEG_q283	Turanose	Sugars and alcohols	Disaccharides	29377734.78±2837147.51	40780678.6±3858945.89	49522422.56±2816167.62	45277809.56±2408551.65	15802301.87±1499288.85	20229895.84±1050549.18	20777030.94±2944960.25	17205815.24±1683965.68
NEG_q284	Undecanedioic Acid	Lipid	Fatty Acyls	263883.76±44912.19	248995.83±27128.74	259246.02±52028.62	335912.37±239273.5	115875.17±26706.53	151478.57±17926.93	191696.11±80240.38	295333.7±188559.62
NEG_q285	Uridine 5'-Diphospho-D-Glucose	Sugars and alcohols	Glycosides	110854.82±10394.54	90511.91±2443.7	86108±27200.69	103508.52±6544.13	51816.58±5845.51	31829.02±19900.34	50457.27±7676.01	6858.38±7885.05
NEG_q286	Uridine 5'-Monophosphate	Nucleotides	Pyrimidine Nucleosides	15887262.16±680179.31	8277380.93±814118.78	5391290.63±96154.43	9427319.93±493820.98	6020214.38±233899.63	4321171.03±403074.17	4440876.7±299418.1	13112415.89±433568.2
NEG_q287	Uridine 5'-Monophosphate Disodium Salt	Ketones, Aldehydes, Acids	Other	28630582.19±3226326.06	14123271.83±267848.22	8727222.21±627476.58	16600420.69±1873851.54	10285142.24±647665.01	7451893.11±667385.07	7806592.45±694104.04	23049159.88±1805987.47
NEG_q288	Usnic Acid	Polyphenols	Polyphenols	41642.57±6400.21	96993.25±8431.01	67478.86±5161.37	58865.98±8890.07	177110.11±3580.75	142401.08±10581.97	212475.79±36776.93	77691.31±15345.48
NEG_q289	Velutin	Flavonoids	Flavones	0.26±0	1308.41±2265.78	5027.17±4353.74	3314.53±3741.82	6728.78±5863.61	13989.64±1800.63	16111.96±4767.42	9759.81±3509.28
NEG_q290	Vicenin 2	Flavonoids	Flavones	513964.11±15353.42	1481260.69±104077.89	2866423.26±143722.29	967610.04±35611.88	1903336.59±108431.27	1608441.6±91025.37	2970326.74±205818.08	2838971.07±187666.69
NEG_q291	Vincetoxicoside B	Flavonoids	Flavones	82106.16±15567.43	415746.71±38172.24	918248.3±69241.21	371212.79±37676.5	332456.83±42505.65	394780.33±53306.42	434303.4±32892.03	346026.21±32000.23
NEG_q292	Xanthine	Nucleotides	Purine Nucleosides	61183.34±52991.7	96962.86±3151.54	105341.09±11152.84	74806.08±6424.29	82456.69±35857.46	71199.62±13907.91	18341.43±31767.84	68159.25±16358.18
NEG_q293	Zarzissine	Alkaloids	Other	2283927.23±243926.85	2018610.65±42978.43	1475199.63±49596.59	767943.2±59792.2	1158639.83±125431.69	681452.35±33770.18	0.26±0	0.26±0
NEG_q294	Α-L-Rhamnose Monohydrate	Sugars and alcohols	Other	721231.61±44142.29	663341.81±136146.82	914607.42±70551.61	693800.72±193299.84	908664.08±102143.66	831443.96±38670.34	1002771.71±81935.36	851863.76±85222.74
NEG_q295	Β-Amyrin	Terpenoids	Triterpenes	20426.65±401.88	26326.55±859.8	27729.42±4960.1	24357.6±1064.24	18866.87±1328.19	13810.44±3680.77	19829.01±1987.91	23257.21±2397.05
NEG_q296	Β-Cyano-L-Alanine	Amino acids	Other	36111.06±10925.29	36941.41±9667.62	42480.51±17558.05	37280.03±3770.35	49824.33±6242.28	130700.88±25857.56	83103.32±15245.36	139667.09±15831.55
POS_q1	1-(4-Hydroxybenzoyl)Glucose	Polyphenols	Benzoates	1935.45±1772.03	643.12±1113.48	767.38±1328.69	1063.23±1359.56	862.51±761.05	0.26±0	2624.37±4023.93	1374.6±2380.44
POS_q2	16-Dehydroprogesterone	Steroids	Hormone	17450.08±18209.73	14527.23±8261.28	11104.5±3160.19	14318.56±2668.63	7544.54±3262.93	5344.99±5928.19	8161.46±3374.51	7919.25±9339.81
POS_q3	1-Kestose	Sugars and alcohols	Polysaccharides	41498.58±13661.64	33919.23±8450.36	42250.86±14539.74	31721.37±4957.1	31834.38±7759.34	26195.83±17926.83	69751.76±32289	50831.35±34315.15
POS_q4	1-Oleoyl-Sn-Glycero-3-Phosphocholine	Lipid	Fatty Acyls	673005.89±609647.87	467126.35±70999.44	573641.04±129176.84	552509.78±112231.8	295148.84±61154.01	292985.96±47104.51	203107.01±17476.55	302655.12±28250.52
POS_q5	1-Palmitoyl-Sn-Glycero-3-Phosphocholine	Sugars and alcohols	Sugar Alcohols	10749359±522481.31	7252568.78±535611.89	6438739.37±312750.9	8099761.44±339741.85	5088364.58±109000.87	5668611.66±6156.22	4940673.8±261600.43	4627365.01±419511
POS_q6	2-Chloro-Dl-Phenylalanine	Amino acids	Other	54681.78±23857.15	36902.43±33537.54	57497±7988.65	50686.3±44529.38	38683.83±7754.15	27251.84±23785.66	25917.45±26419.81	32883.85±4079.87
POS_q7	2'-Deoxyadenosine	Nucleotides	Purine Nucleosides	59387.75±7113.06	32858.53±4318.32	28842.01±5544.01	30088.19±4041.38	22952.43±3134.95	4510.44±7811.86	122896.6±11416.35	96317.76±14749.99
POS_q8	2'-Deoxyadenosine Monohydrate	Nucleotides	Purine Nucleosides	2889.78±2720.17	3087.4±1068.03	4138.96±1655.74	1105.99±1915.18	0.26±0	0.26±0	7195.24±4018.61	8246.15±2435.1
POS_q9	2-(Hydroxymethyl)Anthraquinone	Quinones	Anthraquinones	7981.72±12214.62	1287.11±1114.45	0.26±0	6190.91±6749.76	5730.28±5053.42	4179.62±6425.37	4296.2±2897.24	4083.56±652.86
POS_q10	2-Isopropyl-3-Oxosuccinate	Others	Other	28443981.75±2155796.32	32316924.45±2846820.12	33990239.27±629995.66	28831133.65±669345.64	32220428.34±808872.04	28420917.6±1361545.29	29588225.96±818783.69	30319525.06±915674.23
POS_q11	2-Methoxycinnamaldehyde	Phenylpropanoids	Simple Phenylpropanols	12201.09±5854.37	15240.15±4172.79	36860.37±18761.7	22640.42±7791.2	13592.46±6584.66	10556.64±4941.61	7704.58±392.79	3653.07±3176.74
POS_q12	2'-O-Methyladenosine	Nucleotides	Purine Nucleosides	109179.51±9859.55	97925.73±11866.53	91484.35±4421.64	100791.04±19089.22	128797.11±10788.73	304742.6±30718.7	430295.28±42890.68	315806.1±97663.88
POS_q13	2''-O-Β-L-Galorientin	Flavonoids	Other	5513.09±4774.3	27298.73±11221.41	41924.86±36416.4	8158.7±14130.84	17959.7±16511.64	13278.14±22997.97	65051.67±21080.94	40115.17±34930.95
POS_q14	2-Piperidone	Alkaloids	Piperidines	0.26±0	0.26±0	563.19±975.03	0.26±0	733.31±1269.68	1114.75±1930.35	673.1±1165.4	9788.82±9094.1
POS_q15	(2R,3R,4S,5R)-2-(6-((2-Hydroxyethyl)Amino)-9H-Purin-9-Yl)-5-(Hydroxymethyl)Tetrahydrofuran-3,4-Diol	Nucleotides	Purine Nucleosides	59774.37±5488.89	104959.17±8786.87	269483.75±10782.83	135496.25±14118.18	171284.67±43461.12	331108.46±24163.32	466615.02±69348.91	234252.34±11005.96
POS_q16	3,4-Dimethoxybenzenepropanamine	Alkaloids	Other	5372.06±2011.89	5948.13±5314.88	6229.04±728.08	8942.1±5641.65	5912.86±5276.71	6689.87±1576.18	8290.94±1975.93	7424.87±935.58
POS_q17	3,8'-Biapigenin	Flavonoids	Other	41327.84±21365.62	33838.48±19934.32	35318.65±11952.35	37000.59±8979.85	25017.52±11192.3	30851.73±11431.28	38880.29±8943.54	20800.47±5440.69
POS_q18	3Alpha,6Beta-Ditigloyloxytropan-7Beta-Ol	Alkaloids	Other	19793.05±2107.21	14485.96±2302.55	29459.65±3073.58	18749.24±7564.27	7597.54±1058.68	12257.73±7627.34	0.26±0	848.3±967.08
POS_q19	3-Aminobutanoic Acid	Lipid	Fatty Acids	133922.86±26782.15	123614.81±27914.49	152934.31±21193.73	51279.62±11273.61	52102.18±23929.75	119042.04±21644.55	89986.72±11393.4	82874.73±11594.16
POS_q20	3-Hydroxy-2-Phenyl-Propanamide	Alkaloids	Other	5329600.26±386242.63	6893084.92±180059.28	8850609.86±744707.49	5718722.2±365411.09	15816678.46±559150.57	32487687.38±1386165.64	44294867.31±1206765.39	48571852.43±1925366.8
POS_q21	3-Hydroxyadipic Acid 3,6-Lactone	Organic acid	Carboxylic Acids	9530.26±7107.24	5101.64±5648.6	12853.88±9383.88	15100.62±9350.16	6781.65±2552.55	6730.76±3279.2	11516.05±10023.58	8731.38±8656.2
POS_q22	4',5,7-Trihydroxy-6-Prenylflavone	Flavonoids	Flavones	109522.88±14897.73	79638.73±16442.54	58584.49±21077.83	57386.43±28968.84	32273.91±5821.14	106097.58±17372.86	63718.67±14017.92	87880.22±2352.51
POS_q23	4-Hydroxyhygric Acid	Amino acids	Other	26078.4±7934.77	28956.43±5824.72	19304.04±18272.92	10352.46±17930.53	29800.24±7387.64	29134.17±3338.39	39737.33±17107.23	50317.24±12897.61
POS_q24	4-Hydroxyphenylacetylglutamic Acid	Amino acids	Other	101171.54±18334.58	99255.28±11243.34	183506.81±41038.7	149387.62±15803.36	69424.33±5304.05	65220±4167.02	19673.17±1943.04	28673.89±4017.33
POS_q25	4-Methyl-5-Thiazoleethanol	Others	Other	846.63±1024.69	0.26±0	0.26±0	360.17±623.38	0.26±0	0.26±0	1043.36±955.47	1686.64±1460.89
POS_q26	5,7-Dihydroxyisoflavone	Flavonoids	Isoflavones	28031.74±8812.41	29833.23±975.12	24748.8±7447.15	28249.44±8938.89	26383.91±11495.56	13478.84±793.06	29233.14±8895.89	16958.44±5100.38
POS_q27	5-Desmethylsinensetin	Flavonoids	Flavones	6354.19±5774.96	14031.19±4339.69	17324.43±10478.55	25293.11±28619	17685.33±19734.93	12524.46±10409.75	42047.14±10242.53	17294.72±11986.41
POS_q28	5'-Methylthioadenosine	Nucleotides	Deoxyribonucleosides	1043517.07±105569.41	687733.83±77505.74	814286.14±43492.26	1117456.56±54868.32	1061326.72±113952.09	2117396.43±49946.26	12928584.91±1193987.08	14870729.72±395749.4
POS_q29	6'''-Feruloylspinosin	Flavonoids	Other	8290.06±7374.18	5063.1±8769.1	0.26±0	1064.05±1842.55	3396.41±3037.07	2066.64±3579.07	0.26±0	0.26±0
POS_q30	6-Hydroxyflavone	Flavonoids	Monophenols	0.26±0	0.26±0	0.26±0	1138.68±1142.51	2285.7±3023.55	2654.13±4596.64	1142.79±1978.93	0.26±0
POS_q31	7-Deoxyloganetin	Terpenoids	Monoterpenes	1094.8±1015.91	1602.08±1427.41	892.91±1014.76	465.96±806.62	1575.52±1678.61	2175.21±3091.32	2928.35±1472.37	1718.32±980.87
POS_q32	7-Hydroxy-4H-Chromen-4-One	Flavonoids	Monophenols	10535.1±12432.75	25371.85±4050.15	21855.5±16588.45	32567.21±12716.28	9895.17±12677.21	10414.05±2519.29	8576.04±11733.06	6077.04±7272.25
POS_q33	8,9-Dihetre	Lipid	Fatty Acyls	13854.16±3581.05	11034.36±714.82	19580.2±5029.64	12217.27±2334.51	4357.22±3775.27	5646.8±3084.7	0.26±0	476.88±825.54
POS_q34	8-Aminooctanoic Acid	Organic acid	Carboxylic Acids	4108±5445.68	11416.01±2308.03	8351.47±2713.49	13018.68±3753.16	10718.29±2777.44	12966.8±11735.24	28647.53±3605.96	26366.89±3070.3
POS_q35	9,12,15-Octadecatrien-1-Ol	Lipid	Fatty Alcohol	248797.57±23659.64	241517.98±16989.73	452231.11±101704.98	383143.43±18343.81	166852.94±5743.75	160035.94±12417.93	25243.43±22049.27	68537.7±4275.36
POS_q36	9-Oxoode	Lipid	Fatty Acyls	153810.49±19310.67	100259.63±23670.88	71326.52±33474.94	78231.41±23596.18	108671.7±11893.24	86583.85±8406.16	42836.83±27480.68	25657.77±22236.26
POS_q37	Adenosine 2',3'-Cyclic Phosphate	Nucleotides	Ribonucleotides	714.37±1236.87	741.08±642.33	1447.2±602.53	0.26±0	738.53±639.78	0.26±0	45195.81±17867.1	71172.69±45153.23
POS_q38	Agmatine (Sulfate)	Alkaloids	Other	37535.29±22137.35	55781.75±6361.92	51399.28±14379.44	16072.34±27837.67	43015.63±28557.07	31105.34±5744.5	31679.17±11759.94	30584.12±11548.42
POS_q39	Aicar	Nucleotides	Ribonucleotides	2297.36±1444.84	2019.24±324.66	2578.48±896.07	2642.44±799.54	1227.15±454.3	576.2±997.56	0.26±0	0.26±0
POS_q40	Aicar (Phosphate)	Alkaloids	Other	16292.07±15173.59	10081.57±11540.92	12116.59±5532.43	21636.08±21211.76	14267.81±2995.66	22841.38±4061.6	21003.75±19685.01	8785.16±15215.9
POS_q41	Aids031406	Terpenoids	Terpene Glycoside	706.05±1222.47	1053.06±1823.5	6594.3±5874.86	4151.95±4116.51	9407.7±9468.46	11415.09±13278.98	4581.11±7934.27	17063.05±11414.65
POS_q42	Alizarin 2-Methyl Ether	Quinones	Anthraquinones	92601.86±19334.11	75242.94±26590.25	154249.87±33782.31	153320.42±39722.88	108037.5±7720.3	63184.53±22926.54	50048.29±16856.16	60850.81±7566.39
POS_q43	Alloimperatorin	Coumarins	Coumarins	288.69±499.58	0.26±0	288.91±499.96	0.26±0	891.35±1543.42	869.25±1505.14	1150.79±997.95	574.41±994.47
POS_q44	Allysine(6-Oxo Dl-Norleucine)	Amino acids	Carboxylic Acids	79830.93±13714.98	95956.71±4824.98	93998.69±15292.34	62663.01±8808.64	61395.38±21962.84	72894.56±17234.23	61059.41±8736.26	71224.54±1163.42
POS_q45	Alpha-Zearalenol	Terpenoids	Macrolide Antibiotics	15354.12±13499.07	12290.3±11432.52	33472.56±5155.58	21290.2±5433.78	9124.12±2377.29	13353.36±5236.17	1011.57±876.54	2552.44±2656.59
POS_q46	Aminophylline	Alkaloids	Other	54893.98±7694.62	31777.24±7292.75	26380.47±3796.64	23941.59±6337.76	44648.74±4867.88	40846.19±12485.04	22791.3±6641.36	19223.02±4824.11
POS_q47	Anatabine	Alkaloids	Amines	147652.87±16788.12	107543.41±18471.82	102644.27±24364.71	141988.13±26824.32	131429.89±27487.78	138976.03±22703.33	134982.23±28627.79	139859.88±38405.92
POS_q48	Anserine	Amino acids	Other	5900.36±8686.91	8576.93±10221.56	7481.11±6513.12	8528.76±4547.5	6603.93±4957.54	4039.8±4814.98	287.68±497.83	6220.53±5672.01
POS_q49	Arachidic Acid	Lipid	Fatty Acyls	6593.29±7928.59	13774.28±12812.39	11461.19±2540.66	12014.64±8098.84	8469.87±837.34	11087.34±6619.14	6895.45±3889.34	7512.25±8503.81
POS_q50	Asperuloside	Terpenoids	Iridoids	1626090.95±163910.78	1727065.63±492075.86	1434361.44±304313.81	1505646.21±202325.51	1371469.96±97348.37	1548815.43±197388.65	1681729.36±271059.91	1540317.64±134816.36
POS_q51	Asymmetric Dimethylarginine	Amino acids	Other	155576.99±28260.63	179320.11±9019.57	192179.79±24662.98	137332.73±34076.79	129244.53±43839.33	193267.08±30212.51	306612.21±15289.33	313582.6±16612.2
POS_q52	Benzofuran	Others	Benzofurans	157942.58±23205.31	123270.16±33819.83	95034.45±47507.55	115008.86±51506.97	99887.82±28001.68	95566.67±40937.1	102901.34±30907.52	117560.71±16544.77
POS_q53	Benzoyleneurea	Ketones, Aldehydes, Acids	Other	33503.2±8289.05	63385.59±19870.92	63975.19±26771.01	56578.55±11494.42	26179.44±8667.65	10321.18±10533.06	19504.75±11996.55	24106.02±13879.18
POS_q54	Betaine	Alkaloids	Other	230667.82±21486.37	255436.33±28886.31	242114.15±25858.06	244400.1±16741.73	303101.5±26260.08	235519.87±27866.41	285969.13±12101.41	310053.83±22186.66
POS_q55	Betaine Hydrochloride	Alkaloids	Other	98792.66±41288.55	140835.11±26691.34	151844.61±15205.36	140097.94±4185.58	145971.16±7208.01	141084.84±2778.49	153075.91±30967.6	135587.22±34667.62
POS_q56	Bisabolol Oxide A	Terpenoids	Sesquiterpenes	1556.85±1350.42	1728.22±292.77	752.72±665.14	1686.63±687.26	1618.71±775.61	1110.34±1012.46	0.26±0	1646.02±647.27
POS_q57	Bruceine B	Terpenoids	Diterpenoids	36111.31±11141.94	30697.32±4842.92	54434.87±10106.98	31519.46±6454.63	21471.47±2302.84	19478.84±12417.25	21108.28±5663.98	17905.05±12104.59
POS_q58	Bruceine D	Terpenoids	Diterpenoids	8797.7±5815.47	14140.71±6338.81	31062.25±11693.04	11441.84±8244.33	16256.55±7703.45	4472.19±3958.07	4350.26±2726.23	4608.05±3268.2
POS_q59	C16 Sphingosine	Sugars and alcohols	Amino Alcohols	19329.1±9294.71	30698.91±23473.91	28562.33±16987.43	7421.68±3004.3	14562.33±3715.54	6891.66±6992.63	13795.77±12052.63	28992.21±19180.28
POS_q60	Choline (Bitartrate)	Ketones, Aldehydes, Acids	Other	33068862.75±2562720.23	31280963.24±1197366.19	29612304.4±2774172.46	32650328.39±246902.26	33971519.75±1493917.02	31479651.32±914037.93	18016449.9±394484.44	18035077.01±266478.42
POS_q61	Choline (Chloride)	Lipid	Other	14086131.63±273500.88	12520317.14±921830.48	13102847.44±693723.89	13858165.65±281598.2	14112876.82±1372475.65	13484930.57±447398.13	7318050.83±811378.18	7799442.69±414041.53
POS_q62	Coniferin	Phenylpropanoids	Simple Phenylpropanols	3914.58±2105.27	7342.01±5003.87	10836.63±2875.69	5365.42±3073.23	7758.48±3522.53	4793.87±1689.55	6751.31±4425.24	10914±6606.62
POS_q63	Coniferyl Ferulate	Phenylpropanoids	Polyphenols	117001.62±29490.6	146792.38±63654.05	145588.75±27084.71	125098.1±26043.37	88961.77±9409.43	98519.84±24967.01	111549.17±63933.38	107834.32±44046.53
POS_q64	Cupressuflavone	Flavonoids	Biflavones	25618.95±9541.46	21826.8±8786.56	22509.58±13140.64	22065.94±8996.42	20360.35±10005.61	12883.12±4599.04	22937.97±2868.84	17033.49±5986.59
POS_q65	Cyclo(Val-Hpro)	Others	Dipeptide	1944.93±1879.8	2515.51±2199.19	0.26±0	0.26±0	913.7±1582.13	395.53±684.63	6473.32±6419.52	24061.87±6606.54
POS_q66	D(-)-2-Aminobutyric Acid	Amino acids	Other	791669.74±25767.78	741797.25±43320.64	770337.07±107715.01	843898.83±65313.09	880094.78±139504.99	794760.61±64827.61	423170.03±25094.45	432451.48±30783.22
POS_q67	D-Alanine	Amino acids	Other	28420.4±14032.21	32693.93±8114.67	21303.28±10006.81	24847.38±15232.21	14403±6289.51	22123.32±8022.89	28015.16±24320.26	37874.96±9754.47
POS_q68	D-Allothreonine	Amino acids	Other	32476.64±17838.15	24026.93±14980.54	13574.64±23511.51	18779.47±13690.8	25293.09±18710.79	38512.89±27161.21	51781.14±29130.15	43726.98±16461.56
POS_q69	D-(+)-Cellobiose	Sugars and alcohols	Polysaccharides	298811.98±80814.57	323220.9±114545.97	460306.79±45426.03	411589.29±228101.88	167198.01±21670.15	206510.39±61946.7	226236.37±129909.72	206057.89±126812.93
POS_q70	D-Galactose	Sugars and alcohols	Monosaccharides	42373.66±33207.74	44851.49±32957.93	162364.75±100051.25	26689.96±35937.13	113827.84±103096.03	66781.1±62309.23	5255.05±6837.81	8309.8±14392.54
POS_q71	Dihydroactinidiolide	Steroids	Other	20450.39±9076.32	38415.02±25228.95	39999.15±9689.44	24081.82±20985.8	3532.55±6118.1	27044.07±9170.28	55508.31±9638.22	45969.65±7253.98
POS_q72	Dimethyl Biphenyl-4,4'-Dicarboxylate	Polyphenols	Other	2223.65±3073.52	2613.91±3188.19	335.31±580.33	648.1±1122.1	905.44±1567.83	2408.95±3430.56	851±1473.53	475.19±822.6
POS_q73	Dl-Alanine	Amino acids	Other	144264.59±20282.72	146449.04±8097.08	134692.8±3672.56	103310.6±48158.25	67849.27±27380.71	139500.45±8344.31	209384.52±14274.21	193919.33±13641.06
POS_q74	Dl-Methionine Methylsulfonium Chloride	Others	Other	16125.65±1487.76	30710.11±7785.55	81116.5±24777.72	35680.15±9122.16	87598.9±19798.52	212063.68±22468.97	210791.49±30896.86	64331.37±12303.49
POS_q75	Dl-Tryptophan	Amino acids	Alpha Amino Acids	5328406.79±361599.71	6256224.07±448107.8	6434106.74±410754.69	6501986.55±308801.42	10015394.12±785088.3	15814322.14±649090.46	16346737.73±594820.11	13132802.89±2586630.83
POS_q76	D-Ornithine (Hydrochloride)	Amino acids	Other	65772.84±6244.49	81364.41±16903.31	81854.11±14303.44	71810.26±11934.28	62262.32±4437.31	48271.8±30430.62	39931.45±35164	39317.88±34226.63
POS_q77	Dppc	Lipid	Glycerophospholipids	3278.04±1863.57	3985.34±3212.46	5500.41±3953.74	3359.58±1906.53	1449.67±1688.82	1890.8±1780.26	9910.03±4996.76	21737.61±1575.65
POS_q78	D-Proline	Amino acids	Alpha Amino Acids	1457791.87±39022.58	1510396.47±63310.4	1483888.69±191386.03	1300063.22±133319.9	1451976.36±12259.3	2933949.24±80455.02	3078367.98±197726.27	2927234.26±167810.94
POS_q79	D-Serine	Amino acids	Other	270296.52±44994.04	253916.04±18384.83	307242.51±37021.75	264924.59±62938.62	261851.56±19337.24	326729.89±65367.84	297521.78±52279.89	272441.74±24788
POS_q80	D-(+)-Trehalose	Sugars and alcohols	Monosaccharides	1082959.56±248970.87	1800214.69±529011.03	2233741.54±630071.76	1614410.22±297182.31	845188.66±95584.92	723672.49±175606.6	568701.76±42224.92	897988.68±353730.07
POS_q81	(-)-Epigallocatechin	Flavonoids	Polyphenols	38081593.38±921717.94	75094600.7±6382552.06	90884568.15±9497306.54	71142048.71±3645142.51	49998725.12±3215351.39	71602236.88±1848529.79	101574071.87±4549085.4	88815708.8±1920297.58
POS_q82	Epitulipinolide	Terpenoids	Sesquiterpenes	12836.18±6312.47	17990.77±7850.71	16412.84±4423.51	15737.82±3295.13	11431.97±4950.24	11355.31±6822.63	5588.58±1414.36	10637.75±3106.54
POS_q83	Eucannabinolide	Terpenoids	Sesquiterpenes	25554.64±3170.53	34338.67±3500.84	41532.03±1391.17	32649.43±5102.37	27971.47±4023.94	15377.6±6072.32	19920.16±4321.65	17138.51±5973.55
POS_q84	Fapy-Adenine	Others	Pyrimidines	357593.26±247403.92	92222.1±79901.32	115083.69±106120.83	77319.68±79048.2	211610.32±168449.43	161909.5±20977.47	137691.47±31507.92	171638.67±22427.69
POS_q85	Flavin Adenine Dinucleotide (Disodium Salt)	Nucleotides	Flavin Nucleotides	53806.28±3521.18	58147.03±16970.89	51088.41±7901.25	48153.51±8946.03	33978.73±16909.48	39876.74±9718.91	27678.57±15276.11	24018.21±751.95
POS_q86	Gentianose	Sugars and alcohols	Polysaccharides	15058.39±10805.39	33423.41±11687.6	39952.12±14023.3	13573±10676.96	11209.89±10284.75	24347.18±20862.34	58394.04±22983.91	61016.77±21276.16
POS_q87	(+)-Glaucarubinone	Terpenoids	Diterpenoids	33651.16±10169.25	22124.83±14941.45	24734.48±35870.51	37958±23105.62	25274.63±14247.24	20764.18±2450.04	38886.56±14464.6	26238.45±7492.64
POS_q88	Glutathione Oxidized	Amino acids	Peptides	512094.41±94623.34	576399.98±27264.07	412553.79±261273.94	484419.71±166505.35	49086.48±20298.81	87480.03±44631.86	195966.68±171773.69	184834.59±191443.03
POS_q89	Guanosine	Nucleotides	Purine Nucleosides	0.26±0	177697.4±154577.99	218857.55±58793.18	0.26±0	218091.08±204283.29	0.26±0	0.26±0	0.26±0
POS_q90	Guanosine 3',5'-Cyclic Monophosphate	Nucleotides	Ribonucleotides	2314.06±3141.22	1872.45±1719.07	4808.31±2619.83	1873.09±2324.21	4784.48±6519.67	1801.32±3119.54	225375.07±37467.59	227685.85±52983.11
POS_q91	H-Abu-Oh	Amino acids	Other	363205.67±31135.3	347637.03±6348.13	329921.71±12725.25	415357.22±26417.06	367524.14±57172.86	366618.85±22012.09	176633.53±80509.55	207558.96±18871.95
POS_q92	H-Ala-Ala-Oh	Amino acids	Dipeptide	207814.75±180007.36	390822.56±24515.97	391923.71±107178.92	290538.18±164429.32	251081.92±130611.51	258634.56±224902.22	214607.77±192128.08	375810.18±16429.14
POS_q93	Herniarin	Coumarins	Coumarins	66643.58±21766.87	94827.79±6153.42	112148.23±16093.17	81228.51±27333.08	117054.84±19829.94	129182.95±5959.69	161102.82±3595.34	138262.74±29124.06
POS_q94	H-Hoarg-Oh	Amino acids	Other	191710.38±20876.39	182307.75±17102.19	206581.73±29349.47	223640.27±49144.04	130506±38443.37	160220.31±7990.25	169196.02±25855.06	153304.3±25084.36
POS_q95	H-N-Me-Ala-Oh	Amino acids	Other	533528.19±88367.16	524845.45±21714.23	533023.94±18837.03	571749.31±29402.77	524805.2±57119.53	493496.73±16327.86	253614.41±31724.09	279159.47±19451.12
POS_q96	H-Tyr-Ome	Amino acids	Other	19104.74±5207.04	17458±6730.82	13964.47±1996.51	21411.52±1921.7	18439.22±5831.33	30794.91±460.41	5666.43±1006.05	8091.11±2168.65
POS_q97	Indole-3-Methanamine	Others	Indole And Its Derivatives	61714.25±7384.68	53621.16±19380.19	63110.69±4300.99	60555.94±5815.16	95141.62±4110.08	153042.7±11066.47	164267.85±12842.68	151422.01±7861.7
POS_q98	Irisolidone	Flavonoids	Polyphenols	1444.44±1324.32	2032.22±1810.86	578.79±502.69	584.3±1011.6	4050.53±6271.72	3190.44±2799.89	6897.17±8727	7488.23±5291.27
POS_q99	Isobutyryl-L-Carnitine (Chloride)	Lipid	Fatty Acyls	327191.15±5461.08	456474.37±17798.97	980850.69±38542.76	247998.61±31462.57	210740.59±97228.56	372555.39±17063.1	626876.06±30710.72	643283.82±20944.44
POS_q100	Kaempferol 3-Neohesperidoside	Flavonoids	Flavonols	418462.52±134333.56	647021.13±475270.1	474909.44±67293.86	407374.33±108356.51	478507.11±164360.12	504734.1±173022.29	138698.24±240231.95	170406.1±295151.58
POS_q101	Keracyanin (Chloride)	Sugars and alcohols	Glycosides	98845.25±86410.02	228809.62±25175.57	199542.52±59245.9	146929.07±132343.31	145822.18±27645.6	228197.89±33323.5	364700.52±42982.32	325764.07±4990.08
POS_q102	Knightinol	Alkaloids	Tropane Alkaloids	28113.38±10459.84	20195.61±2631.9	30334.42±13240.08	32485.01±15779.1	14942.16±2714.98	11354.82±2304.6	14816.85±3896.19	15078.91±3722.15
POS_q103	Kynurenic Acid	Alkaloids	Quinoline Alkaloids	336747.45±32570.48	252904.6±22018.25	169144.42±27312.04	300691.03±23108.16	224493.64±2382.87	272503.04±17061.73	295385.11±26201.28	246676.36±45944.82
POS_q104	L-(+)-Abrine	Alkaloids	Indole Alkaloids	0.26±0	675.81±1170.1	0.26±0	0.26±0	673.66±614.67	397.37±687.81	1594.02±1434.98	1872.77±2023
POS_q105	Lactitol	Sugars and alcohols	Sugar Alcohols	0.26±0	1779.27±3081.34	999.65±1730.99	851.72±1474.77	3781.63±1043.4	0.26±0	4806.91±456.65	0.26±0
POS_q106	Lactose	Sugars and alcohols	Disaccharides	3384.31±2984.09	601.5±1041.37	19732.43±18126.66	9632.77±3625.44	604.58±524.42	5267.69±8195.22	1440.37±494.33	4786.98±2001.24
POS_q107	Lactulose	Sugars and alcohols	Disaccharides	492684.17±132744.84	425866.33±381995.17	849823.86±186521.98	909954.45±333982.55	419074.93±90623.52	538902.52±219189.64	388841.17±71530.66	375481.61±15263.83
POS_q108	L-Alanine	Amino acids	Other	78086.61±131.63	76026.46±5813.25	70677.44±7464.5	50824.1±27378.58	42454.58±25641.14	70451.07±5427.26	114665.98±4609.35	94119.4±39040.41
POS_q109	L-Alloisoleucine	Amino acids	Other	2822091.24±73572.11	3526961.42±200981.93	4368715.03±130580.13	2935261.54±47916.22	7952339.57±339922.62	18451464.07±300958.63	18310747.37±633432.57	17333879.7±532141.84
POS_q110	L-Arginine	Amino acids	Other	9261130.13±930238.72	12331307.51±380444.6	12569863.6±1092258.8	10477307.27±1262250.4	9359102.2±583741.05	6334864.99±252165.82	8967791.49±504721.66	7935257.81±803328.51
POS_q111	L-Arginine (Hydrochloride)	Amino acids	Other	7840777.99±354037.84	9915569.7±395593.64	9956492.32±592269.45	9558392.34±280201.01	8281550.39±349247.25	5230198.39±299803.67	6257053.09±435886.39	6101991.94±301546.14
POS_q112	L-Asparagine	Amino acids	Other	68282.87±7763.6	66125.24±12693.45	82413±11669.61	59279.22±18413.57	55045.57±48178.26	198169.72±25566.77	218006.65±36568.89	224357.88±23017.2
POS_q113	L-Azetidine-2-Carboxylic Acid	Organic acid	Carboxylic Acids	123194.46±6218.96	135175.54±20903.17	162103.12±20530	123802.7±15664.81	124575±8321.41	129212.86±113398.33	213158.03±15802.62	132308.56±7971.67
POS_q114	L-Glutamine	Amino acids	Other	13581801.96±366489.37	12618024.33±1609527.67	15133264.32±651453.88	12420904.42±1034915.27	9500512.8±914929.98	8406133.24±587865.41	7572970.46±517111.46	6193723.11±322895.98
POS_q115	L-Histidine	Amino acids	Other	1866522.9±61729.13	2316130.66±170379.5	2366009.61±86837.52	2208823.9±139919.39	1923189.84±88555.91	2042631.14±44574.49	2575442.03±104524.51	2145212.37±50490.02
POS_q116	L-Homocysteine	Amino acids	Other	9505.32±8406.12	2149.88±2947.32	5242.36±2436.82	4537.82±7859.28	4066.3±5544.6	9677.69±6659.23	1295.82±1165.99	8670.32±8650.35
POS_q117	L-Homoserine	Amino acids	Other	58717.73±2783.97	59342.94±20347.94	51080.17±23358.83	31983.06±27573.97	55591.79±31158.84	109956.15±6939.94	98189.75±16973.37	116441.52±31109.12
POS_q118	L-Homoserine-1	Amino acids	Alpha Amino Acids	48434.73±1013.99	71453.9±8403.7	44209.77±23035.32	47074.36±12051.53	64290.56±8523.48	100889.89±19715.5	104023.16±19255.28	114039.6±11022.74
POS_q119	L-Hypoglycin A	Amino acids	Other	71870.79±46136.86	50038.3±45758.16	70955.97±3217.22	75834.67±7223.58	46343.81±12674.25	74347.9±21162.35	108326.17±31724.45	105549.17±4448.7
POS_q120	Limonexic Acid	Terpenoids	Triterpenes	14975.18±8455.29	18201.66±3988.39	27984.85±16099.36	14542.7±5973.67	9599.16±5148.64	11949.23±6332.64	17139.08±5304.5	10478.44±2403.71
POS_q121	Lipiferolide	Terpenoids	Sesquiterpenes	12138.81±12583.39	6509.89±1746.76	7897.17±3766.92	5629±2094.09	8015.93±7422.81	6460±1598.45	5296.81±6587.14	5800.59±4243.82
POS_q122	L-Isoleucine	Amino acids	Other	1885658.68±1163066.07	3061152.82±1366447.49	3945049±1496474.52	2646872.06±1258218.38	7121740.95±2653883.04	16133404.58±7162388.11	11875743.64±7810334.47	11335205.79±6415245.57
POS_q123	L-Lysine	Amino acids	Other	21251648.3±809359.3	21226552.5±1243996.19	25058169.39±852419.26	20041083.48±526362.19	17545154.98±677174.55	15193279.16±250646.87	14663969.2±326351.83	13079358.42±410906.37
POS_q124	L-Nmma (Acetate)	Amino acids	Other	725269.19±60213.33	888524.65±59531.15	882391.5±28783.69	881689.71±28963.17	630346.69±6364.86	633891.62±50689.3	883488.86±46873.31	900820.78±94784.68
POS_q125	L-Phenylalanyl-L-Tryptophan	Amino acids	Peptides	1092±1087.42	3611.66±589.66	0.26±0	920.98±849.51	511.3±885.16	1081.84±1873.35	1779.18±2207.89	3713.83±4125.35
POS_q126	L-Proline	Amino acids	Other	1184587.55±19816.88	1167316.24±42759.9	1102799.88±63241.11	1061874.92±28860.83	1237856.08±39181.39	2429872.46±73041.88	2671649.16±61238.15	2655267.61±173644.56
POS_q127	L-Tryptophan	Amino acids	Other	93755.34±143576.04	35129.97±6700.8	243097.74±346431.85	514495.37±450116.92	1266533.42±98974.52	287559.36±498066.97	313587.78±543149.52	1224637.59±755197.33
POS_q128	Lusianthridin	Others	Other	705420.57±29501.52	821394.6±76737.82	963134.53±48505.78	956426.4±56381.81	628788.17±35123.19	399494.41±51095.08	598347.82±52037.43	509745.08±38541.64
POS_q129	L-Valine	Amino acids	Other	394449.29±20254.39	198471.91±174165.94	256987.71±28499.41	196495.66±172355.1	564195.43±25822.08	1364982.71±33379.83	1243528.23±171015.84	1425181.47±75293.45
POS_q130	Lysopc(14:0/0:0)	Lipid	Fatty Acyls	61375.82±19242.24	69111.4±16044.64	50456.37±13282.46	58697.24±26235.88	18034.67±8499.29	28253.94±9162.05	32270.76±28414.01	19325.14±4683.9
POS_q131	Maltotriose	Sugars and alcohols	Polysaccharides	23283.46±13565.27	33912.57±34176.17	44954.4±11565.51	18198.48±17034.55	25789.19±22727.95	53508.21±23225.12	66094.41±10508.31	63782.41±5631.04
POS_q132	Methionine Sulfoxide	Amino acids	Other	12331±9989.27	13337.45±5499.8	22425.87±18838.16	8037.35±3662.78	16728.21±14897.53	11560.56±10011.8	7977.7±12320.82	14366.9±9992.21
POS_q133	Methoxatin Disodium Salt	Alkaloids	Other	8779.21±3735.64	12856.19±5135.86	16928.4±6573.27	7296.93±4947.02	8183.27±2784.08	9464.51±3486.83	13987.59±5864.25	14052.5±5080.23
POS_q134	Methyl L-Pyroglutamate	Alkaloids	Other	8831.02±10626.15	6720.21±6340.91	12138.47±21024	0.26±0	0.26±0	0.26±0	136729.13±16313.62	403968.6±54443.57
POS_q135	Muscone	Ketones, Aldehydes, Acids	Other	3222.51±1300.44	4354.08±847.11	3149.03±427.98	2758.9±1176.19	2175.61±1719.65	3014.59±1452.61	367.94±636.85	472.08±817.22
POS_q136	N2,N2-Dimethylguanosine	Nucleotides	Purine Nucleosides	77766.07±8721.16	161490.53±30410.83	286132.97±21412.98	152297.44±4254.98	254126.81±29492.13	439638.52±20816.61	619650.68±47065.85	364812.52±6864.53
POS_q137	N6-Methyladenosine	Nucleotides	Purine Nucleosides	5687.8±2194.41	7156.48±1216.01	4591.2±3811.37	3624.04±3544.98	7685.38±3006.45	2510.97±3281.42	30648.51±2932.33	26903.43±6132.45
POS_q138	N-Acetyl-5,6-Dehydrololine	Alkaloids	Other	27740.57±9944.61	21777.32±6243.67	20422.26±1405.05	21355.54±6700.74	15982.3±10911.02	25836.76±3217.65	26099.49±6392.62	13730.92±3547.89
POS_q139	N-Acetyl-L-Histidine	Amino acids	Other	5943.36±3630.98	9058.97±1897.04	11552.69±4329.67	9225.16±2832.77	7601.32±3657.7	6474.25±771.94	4456.9±3670.59	5234.2±2286.33
POS_q140	N-Acetylornithine	Amino acids	Other	278871.55±20021.93	391610.13±3551.02	407112.06±35725.91	368876.02±26135.67	339362.09±33649.75	217346.09±17118	267764.39±11548.48	298005.39±8677.17
POS_q141	Naringenin Chalcone-1	Flavonoids	Other	362664.76±7373.48	275353.44±95258.03	175026.63±68427.23	259807.88±11315.91	187706.5±41061.49	270854.19±40466.85	301282.93±46237.53	300155.4±9382.86
POS_q142	N-Benzylstearamide	Lipid	Fatty Amides	108375.75±36870.38	89309.49±48829.67	132331.3±20353.21	70995.79±20247.05	48697.55±11958.48	90779.8±27057.68	65445.39±44147.4	63850.94±29320.59
POS_q143	N-Feruloyloctopamine	Alkaloids	Polyphenols	12677.16±10840.49	14003.45±7712.42	9394.84±5306.23	10516.42±6222.54	6745.88±1176	6919.51±3087.49	5058.08±4413.79	3316.55±1511.85
POS_q144	Ng,Ng-Dimethylarginine Dihydrochloride	Amino acids	Other	233999.07±64796.76	260926.45±12332.19	271599.15±54306.08	218109.76±13856.3	135871.69±58388.78	238839.76±19258.28	387663.49±47509.91	397429.43±22442.13
POS_q145	Nicotiflorin	Flavonoids	Flavonols	105990.14±92458.53	361695.59±209177.93	335051.64±78995.6	246808.79±48970.08	245464.19±22073.87	269631.57±21965.87	330036.13±148448.47	245422.9±104535.22
POS_q146	N-Methylsarcosine	Amino acids	Other	952172.05±24820.4	880386.39±20842.68	838177.67±84383.56	919144.52±43746.59	872046.31±14538.83	906136.09±31498.28	495501.23±34131.88	429316.13±26656.21
POS_q147	Nobiletin	Flavonoids	Flavones	6607.02±8528.04	1066.44±1846.67	897.46±1554	3263.24±4900.36	315.68±546.33	942.51±928.71	73156.31±11254.93	17786.66±14323.68
POS_q148	Nsc 16590	Amino acids	Other	382219.11±61916.81	424400.56±53832.56	391750.7±54527.67	450286.47±28582.13	414529.37±88928.98	441824.92±38812.19	280930.72±32457.62	253664.14±27271.87
POS_q149	O-Acetylethanolamine	Alkaloids	Amines	369002.18±16970.33	411474.53±19466.94	492694.32±61307.14	138140.42±3183.85	149826.86±7613.93	363204.04±12383.58	296139.58±9161.04	256824.15±20076.52
POS_q150	Pc(16:0/0:0)[U]	Lipid	Glycerophospholipids	2795946.04±270815.71	1856614.89±194612.76	1866645.73±42501.85	2111548.55±140013.71	1307110.97±136238.09	1508817.75±142168.95	1226954.86±117959.51	1041635.72±39250.95
POS_q151	Phosphorylcholine	Organic acid	Other	335275.45±38091.15	229075.35±53845.42	197279.51±8586.2	277582.59±20400.01	414417.31±66164.55	914109.08±84681.2	1034252.59±63552.57	961456.59±61908.33
POS_q152	P-Hydroxymandelic Acid	Organic acid	Carboxylic Acids	9785.57±1754.01	15433.06±1686.52	22711.73±5438.51	18822.16±15057.87	8501.88±8410.95	12036.98±7607.86	12830.94±5956.77	14071.8±3578.24
POS_q153	Physalin D	Steroids	Sterols	11244.16±4904.53	16799.02±8058.77	25107.39±20384.84	19471.21±8076.8	15189.95±6684.12	6302.02±2263.57	13086.22±6444.49	10035.04±4958.01
POS_q154	Piperlongumine	Alkaloids	Pyridine Alkaloids	374891.18±94710.54	334030±79372.34	357087.33±41405.88	330238.85±83458.07	239863.64±15067.62	239480.54±40990.25	352456.35±114034.82	380268.84±100764.68
POS_q155	Pipermethystine	Alkaloids	Pyridine And Its Derivatives	66748.53±21060.42	88014.35±11126.67	104556.39±7400.4	100564.98±25047.14	50505.65±17373.8	59590.4±8560.96	53725.33±19940.28	52783.61±13040.28
POS_q156	Psi-6130	Nucleotides	Pyrimidine Nucleosides	40143.13±36833.5	67090.15±11230.1	53076.97±6445.21	78425.11±6202.62	84566.8±4047.19	70565.79±3802.84	83594.99±2144.17	67075.34±3860.42
POS_q157	Pterolactam	Alkaloids	Ornithine Alkaloids	1512464.12±49767.5	1543486.4±52679.48	1476793.96±15141.2	1465322.41±99577.98	1479963.02±23971.4	2475252.03±61848.17	2598467.11±75726.93	2472625.49±94130.28
POS_q158	Pyraclostrobin	Others	Other	0.26±0	461.21±399.2	0.26±0	0.26±0	18072.53±4761.28	1142.24±1423.46	1335.12±345.79	239.32±414.07
POS_q159	Quercetagitrin	Flavonoids	Flavonols	400887.73±161356.29	693224.61±178794.69	1468086.82±447400.86	754023.62±222174.92	387812.97±343544.62	311448.31±87246.16	573714.25±107233.03	708047.59±172087.99
POS_q160	Quercetin 3-O-Neohesperidoside	Flavonoids	Flavonols	162445.03±41804.21	216860.9±21647.03	630336.54±152480.76	265270.51±23389.85	199427.47±48278.3	202457±39567.65	229196.99±76216.03	361731.62±64424.14
POS_q161	Raffinose	Sugars and alcohols	Polysaccharides	7816.93±8703.89	13241.17±11787.31	26028.49±17405.44	26175.27±13985.28	16454.28±5435.8	49483.54±28740.48	58313.97±18172.07	44722.37±25856.45
POS_q162	Riboflavin	Vitamins	Vitamin B Complex	12362.25±7906.64	20668.13±11621.36	18750.58±11498.11	20404.56±19113	13574.72±9624.31	17076.8±14668.65	105270.83±45795.3	82765.9±21522.34
POS_q163	Rosmarinic Acid-1	Phenylpropanoids	Cinnamic Acids And Derivatives	71967.85±10708.16	71062.07±23279.57	84190.23±16453.83	58450.89±5814.07	23069.66±24337.87	47682.59±27713.86	43605.36±23355.73	48168.75±13727.95
POS_q164	Rutin	Flavonoids	Polyphenols	53358.07±46829.3	57258.69±51301.72	174474.83±117508.91	116479.83±25011.89	99014.54±41142.01	118500.22±111252.96	160839.86±48525.85	132752.99±37465.06
POS_q165	Saponins	Terpenoids	Triterpenes	474510.03±92693.91	507765.83±219239.21	511473.22±26069.6	468223.65±146072.11	422430.5±147490.96	433184.86±89334.76	446155.78±59731.12	414411.29±444942.4
POS_q166	Sarcosine	Amino acids	Peptides	35072.33±9360.27	34781.16±23839.6	17356.76±4141.8	48590.24±10161.99	22950.71±8203.98	46255.16±16697.11	41190.93±12879.71	38583.07±23179.56
POS_q167	(S)-B-Aminoisobutyric Acid	Amino acids	Other	41883.33±11257.5	33979.55±16384.05	61045.6±16004.07	18035.04±9518.5	15325.93±2986.3	44442.5±12673.64	29808.03±4940	20390.67±8197.75
POS_q168	Scutellarein Tetramethyl Ether	Flavonoids	Flavones	23634.71±21095.87	92146.83±8423.95	147183.8±9654.66	51283.86±5901.58	65536.43±43588.4	46128.01±2009.59	69842.83±14581.53	92338.99±17191.27
POS_q169	Sdma	Amino acids	Other	272174.98±30566.46	298017.69±31644.76	278766.6±22986.01	290928.36±77600.07	262800.22±10145.75	261878.04±23700.48	387103.44±3639.35	463017.75±33863.63
POS_q170	S-Methylglutathione	Amino acids	Peptides	40798.83±70665.2	0.26±0	0.26±0	239042.04±276418.18	134482.01±198588.25	16359.69±28335.37	280171.41±240299.99	182860.02±274554.25
POS_q171	Sn-Glycero-3-Phosphocholine	Sugars and alcohols	Sugar Alcohols	14248717±811764.55	10241691.62±199283.2	9508370.06±964469.81	12717882.26±1010561.9	5769878.77±520250.43	9067331.47±1113535.3	7695426.24±492781.3	7052375.76±162112.94
POS_q172	Spiramine A	Terpenoids	Diterpenoids	23697.13±2118.35	35392.93±9564.48	37106.62±1353.35	20209.68±6968.92	15612.28±1932.36	22581.93±5045.69	18469.89±470.7	13838.36±5126.39
POS_q173	Sweroside	Terpenoids	Iridoids	1646.04±2409.68	604.5±1046.57	972.23±1683.51	2160.42±1912.31	3878.52±3649.86	1602.4±2774.99	3785.94±5756.1	604.56±1046.68
POS_q174	Tetramethylkaempferol	Flavonoids	O-Methylated Flavonoids	8674.28±4009.16	28885.77±19452.29	25233.97±19909.58	14415.29±8172.04	16470.84±7896.87	24683.05±20665.54	17016.42±4113.61	7331.87±5880.04
POS_q175	Theaflavin	Flavonoids	Flavanols	936191.19±244827.14	1454229.32±87127.63	1472297.4±180962.23	567540.8±41736.27	1810916.11±99456.69	1395183.37±340031.41	87924.8±30424.23	84825.51±29166.13
POS_q176	Theaflavin-3-Gallate	Flavonoids	Flavanols	218786.02±16842.53	221012.71±43811.39	168108.8±4239.32	123260.95±29708.26	253542.01±44941.67	184111.45±61752.69	13565.39±15593.36	3243.04±3878.95
POS_q177	Thiamine (Hydrochloride)	Vitamins	Vitamin B Complex	44869.56±15619.44	48083.54±19226.79	72334.8±39442.88	46395.41±14115.83	41435.21±22470.25	51050.63±18814.61	38401.98±18723.14	35979.07±21769.25
POS_q178	Tombozine	Alkaloids	Tryptophan Alkaloids	169427.82±64152.85	78815.74±10796.48	78197.59±6908.54	90379.11±19868.6	125696.32±17147.62	91976.23±30899.56	37484.18±32591.95	32600.29±28543.1
POS_q179	Trimethylvinylammonium(1+)	Alkaloids	Other	326871.14±18019.73	247157.25±84680.56	118046.64±90266.83	175656.93±113826.64	245825.36±188807.78	355729.65±285507.52	353128.87±187994.87	358773.3±243645.93
POS_q180	Tropine Acetate-1	Alkaloids	Ornithine Alkaloids	192902.76±16244.11	225253.99±13990.37	242273.34±31798.38	243360.42±26349.83	217718.59±48485.61	155585.87±4215.81	169613.63±38393.5	154011.67±10582.07
POS_q181	Vasicine	Alkaloids	Other	94530.53±24515.84	129998.37±14998.02	121097.19±16983.05	123523.36±9651.59	207687.08±17374.14	338088.98±21504.83	381232.18±46408.84	355823.74±39352.63
POS_q182	(±)-Vasicine	Alkaloids	Other	48588.24±10607.78	57508.66±12709.31	50023.14±19946.65	52251.76±15155.86	85734.12±2095.73	146017.1±8834.04	147623.02±977.58	137421.65±20269.25
POS_q183	Vasicine (Hydrochloride)	Alkaloids	Other	252159.39±24597.55	280251.92±21869.31	269919±16058.56	300329.56±19931.23	425244.07±11159.59	708140.37±40498.57	768036.03±42911.5	676831.66±7385.38
POS_q184	Vasicinol	Alkaloids	Other	1405289.13±67901.88	1757839.29±60771.75	1641480.04±135995.78	1640562±79364.17	2733344.35±108343.3	4547187.67±296986.39	4901031.77±258895.33	4464412.18±278829.1
POS_q185	Verbenalin	Terpenoids	Iridoids	37386.09±17623.74	36701.3±37593.06	29271.19±8403.46	32874.47±14621.53	23348.96±24050.11	18844.43±18018.78	51641.33±5672.15	23677.5±21255.39
POS_q186	Vicenin 3	Flavonoids	Hydroxyflavone	32457.56±31080.49	161158.21±32880.79	339611.15±87538.86	135453.26±17259.93	245802.45±30488.92	246218.25±89615.24	552398.25±78336.5	383217.84±45698.15
POS_q187	Β-Alanine	Amino acids	Other	3402.29±4973.46	7886.92±3824.18	7239.18±5749.33	8713.03±1402.83	13907.56±11591.45	7842.79±4833.09	4572.91±1546.13	6859.44±4155.53
POS_q188	Γ-Aminobutyric Acid	Organic acid	Carboxylic Acids	9335282.94±309718.96	9330720.89±336296	8281577±796524.63	9406840.9±196902.16	8962854.83±122231.94	8574864.59±402920.17	4648213.34±357925.09	4766087.49±534017.08
POS_q189	Γ-Glu-Phe	Amino acids	Other	8908.12±7642.79	4305.25±286.6	3566.32±5321.32	4688.55±3405.09	3922.31±4620.23	9046.7±8000.55	6181.82±6613.76	5002.85±5764.73
NEG_t10	Phelligridin B	Polyphenols	Phenolic Acids	1674.61±25.74	1130.89±32.88	1032.38±5.62	1763.91±32.88	756.06±8.83	762.53±2.53	1165.51±38.67	1287.38±41.44
NEG_t11	Buntanine	Alkaloids	Quinoline Alkaloids	886.69±16.76	1135.24±23.42	1232.6±51.6	875.34±42.47	1313.77±8.41	1034.88±7.49	500.25±48.49	1223.12±12.76
NEG_t15	Hesperetin-3'-O-glucuronide	Flavonoids	Dihydroflavonol	2536.82±108.83	2432.99±59.6	2176.34±110.3	2390.51±73.51	2062.66±82.97	2504.56±77.75	2919.45±88.01	2897.47±143.81
NEG_t16	Zanthoxyloside	Coumarins	Coumarin	887.18±10.52	550.77±8.87	314.6±23.01	703.32±13.9	603.44±15.06	667.84±13.32	637.73±20.06	719.39±30.08
NEG_t17	Coelovirin A	Others	Other	10643.09±323.51	22990.73±588.67	31856.04±949.93	19350.59±145.05	21209.77±508.48	22223.21±542.61	24724.08±210.4	22107.07±480.94
NEG_t18	Quercetin-3-O-(2''-O-Xylosyl)rutinoside	Flavonoids	Flavonols	16681.4±1901.4	18691.87±1588.23	17743.99±457.73	18677.54±221.35	12431.14±742.27	13812.4±497.35	13321.57±516.02	12855.82±377.15
NEG_t19	Schisanwilsonin D	Lignans	Lignan	371.28±21.54	361.69±10.63	438.85±20.67	373.49±23.17	356.76±21.44	378.23±21.26	429±17.67	373.78±11.38
NEG_t2	Kadangustin D	Lignans	Lignan	4388.59±483.62	4520.13±242.71	5479.68±307.21	5889.85±249.52	3923.49±157.74	2915.58±113.21	74158.93±2684.18	127154.8±6776.6
NEG_t20	Jasminoside H	Terpenoids	Monoterpenoid	1824.51±49.38	4159.09±37.7	5547.6±100.01	3597.15±22.98	3306.56±49.26	4255.58±75.85	6886.52±101.86	6362.63±45.07
NEG_t23	Iridotectoral A	Terpenoids	Triterpenoids	161.13±14.42	350.57±17.01	671.46±8.47	429.78±2.97	2098.94±30.23	521.4±16.98	318.75±11.76	491.95±17.13
NEG_t24	Capsianoside I	Terpenoids	Diterpene	95.24±42.22	9.46±2.14	4.53±5.5	3.79±6.13	457.05±48.14	229.25±33.14	347.71±20.99	1952.45±523.04
NEG_t25	sesquicannabigerol	Others	Other	20.96±3.58	15.85±1.02	25.56±5.55	10.61±1.65	12.92±1.84	17.96±1.69	87.42±8.1	380.31±17.62
NEG_t26	Trichilenone	Terpenoids	Triterpenoids	26717.26±343.44	14343.03±112.69	9717.05±92.76	22686.37±632.27	17243.07±217.8	26207.07±219.1	16748.76±447.78	19336.26±248.61
NEG_t3	30-Norhederagenin	Steroids	Steroidal Saponins	230.69±26.11	231.93±22.25	470.73±23.32	287.71±32.31	7770.35±72.93	201.76±32.24	266.03±29.3	547±15.73
NEG_t31	β-Ureidoisobutyric acid	Organic Acid	Organic Acids	12903.37±1242.73	11793.78±355.11	12571.59±646.53	11960.15±542.56	9093.4±508.6	9096.38±432.88	9490.3±227.6	9442.89±481.85
NEG_t34	Nicotine-N-glucuronide	Alkaloids	Pyridine Alkaloids	161.86±12.53	193.84±20.11	249.24±16.52	209.96±10.46	176.53±11.68	179.76±9	247.54±10.75	240.17±23.45
NEG_t35	3,3'-Dihydroxy-5-methoxybibenzyl	Others	Other	1398.44±48.6	1693.53±67.86	2793.42±27	1645.41±8.53	1520.31±43.28	1262.86±41.88	1537.96±44.76	1488.07±42.77
NEG_t37	2-Phenylphenol	Polyphenols	Phenolic Acids	98.99±6.83	124.89±10.59	156.89±7.01	128.49±8.38	112.97±3.75	100.6±10.47	192.93±28.21	645.83±35.48
NEG_t38	N-Glycyl-L-leucine	Amino Acids	Other	239.82±15.13	314.87±10.75	437.67±2.88	316.28±5.92	240.48±20.07	234.98±16.41	338.8±3.3	343.77±7.32
NEG_t4	Acacetin-7-O-rutinoside (Linarin)	Flavonoids	Flavones	680.28±70.52	520.62±67.1	432.01±35.73	729.64±63.22	619.63±34.15	844.98±98.99	943.63±289.61	832.83±36.98
NEG_t41	8,8'-Methylenebiscatechin	Flavonoids	Flavanols	50894.62±584.37	40339.76±2718.58	15566.47±888.38	20730.76±1717.08	28524.79±2537.47	27531.84±1726.94	3173.71±2140.26	312.05±46.99
NEG_t43	2,6-Diaminooimelic acid	Organic Acid	Organic Acids	4602.02±362.88	2663.4±54.11	2323.8±82.18	3311.94±96.49	2621.06±134.49	2310.33±53.34	2838.39±46.69	2614.09±61.09
NEG_t44	Alternanthin	Flavonoids	Flavonoid	12268.37±384.44	18961±158.23	37055.74±507.05	16033.19±193.05	23440.42±576.57	20526.45±306.38	22160.94±701.76	16258.23±895.46
NEG_t46	S-(5'-Adenosy)-L-homocysteine	Amino Acids	Other	703.95±14.94	310.14±11.04	205.44±8.16	448.36±6.65	529.13±14.59	509.73±53.09	387.83±9.06	514.92±15.09
NEG_t47	Lactuside B	Others	Other	18009.3±493.95	12465.47±157.35	13897.93±268.28	15120.93±236.92	11704.1±271.69	13982.97±247.09	18484.64±289.84	15836.02±632.97
NEG_t49	Gymnoside I	Others	Other	1063.57±19.28	800.1±19.54	1098.3±26.1	996.88±29.03	702.53±18.75	932.82±36.92	1087.9±19.07	1086.98±9.77
NEG_t50	Cis-Zeatin-7-N-glucoside	Alkaloids	Alkaloids	2634.8±108.04	3548.01±131.6	4124.76±219.4	2690.18±62.61	5499.08±297.62	3842.68±135.02	911.19±182.35	1277.04±32.26
NEG_t52	Delta-Hexalactone	Others	Other	770.38±68.45	408.15±17.2	280.91±16.7	500.87±4.28	353.88±42.32	256.55±11.05	297.77±14.99	303.36±20.15
NEG_t54	1-O-Caffeoyl xylose	Polyphenols	Phenolic Acids	3873.86±67.2	3932.92±84.68	4083.92±216.18	4184.07±220.75	3587.96±120.44	3905.95±86.51	3851.32±169.13	3995.82±40.34
NEG_t55	Licoagroside B	Others	Other	1317.8±24.05	1631.69±21.01	1914.44±52.82	1285.83±12.37	1411.01±15.03	1202.56±21.17	4589.42±170.69	3598.62±135.3
NEG_t56	Theaflavic acid	Tannins	Tannin	37950.84±601.94	5610.51±80.31	3270.83±122.52	25224.27±206.7	18237.99±554.32	22146.02±474.76	30951.38±301.33	18219.67±316.94
NEG_t59	Tremulacin	Polyphenols	Phenolic Acids	710.77±39.7	607.71±11.27	844.97±13.56	661.9±20.22	609.66±26.88	597.19±9.14	540.66±38.97	679.31±20.15
NEG_t60	4-O-Sinapoylquinic acid	Polyphenols	Phenolic Acids	590.48±7.27	843.73±22.7	1050.63±41.13	943.28±24.72	625.56±8.7	593.85±21.8	922.89±64.08	889.8±13.9
NEG_t61	Tababiphenyl C	Others	Other	389.41±17.49	194.06±42.41	140.33±19.34	194.95±40.39	607.78±61.46	271.18±32.96	14.91±3.92	10.86±2.23
NEG_t63	Gentiopicroside	Terpenoids	Monoterpenoid	1004.63±31.03	1130.06±44.49	1245.29±23.47	1153.21±16.89	1034.35±62.39	1112.37±56.99	1357.28±28.7	839.38±36.17
NEG_t64	Galloylprocyanidin B4	Tannins	Proanthocyanidin	992.99±28.44	622.04±53.5	463.62±39.29	860.02±23.67	705.18±16.24	924.97±66.99	1372.63±69.44	1538.13±63.14
NEG_t8	Benzyl β-primeveroside	Polyphenols	Phenolic Acids	62062.3±4027.49	52720.08±1153.92	57190.55±1784.93	64004.26±1529.84	47173.04±1794.51	56952.45±1565.38	67626.48±713.76	55647.79±1913.02
POS_t1	Gingerglycolipid A	Lipid	Glycerol Ester	74362.34±5503.41	64365.71±6568.67	62416.75±3920.02	67583.73±2433.59	58148.79±1758.65	46877.39±1227.91	10781.8±1278.1	15460.81±1868.43
POS_t10	Verbasoside	Polyphenols	Phenolic Acids	1604.71±47.14	2279.34±153.54	2862.02±233.39	1443.24±94.12	4077.8±136.5	4718.04±231.37	19747.26±3318.23	79060.97±10245.44
POS_t11	Dihydrosphingosine	Lipid	Sphingolipids	46734.56±1190.73	40774.11±3222	40445.92±1760.61	47968.22±3691.32	36330.84±2669.83	42731.65±4752.97	46077.82±5037.04	47326.32±1313.07
POS_t12	Z-6-Hydroxy-7-methoxydihydroligustilide	Others	Other	891±93.74	1164.69±110.71	1169.2±98.77	1320.05±113.87	1733.38±40.79	1142.75±24.13	339.25±47.39	424.38±46.36
POS_t13	Petunidin-3-O-rutinoside	Flavonoids	Anthocyanins	15286.24±1154.12	6054.07±686.68	4295.95±613.24	4835.53±428.86	7234.27±297.98	3860.68±94.11	787.26±157.06	1755.85±160.31
POS_t15	Sanggenol L	Flavonoids	Other	493.29±29.74	355.33±41.2	307.62±33.46	422.09±42.63	431.08±31.62	441.66±24.73	533.61±92.71	700.22±87.06
POS_t16	6'-O-Glucosylaucubin	Others	Other	1282.8±77.51	4861.55±393.43	6341.05±471.91	3754.4±192.18	2678.81±91.55	2560.17±74.19	3662.64±372.35	3157.05±290.08
POS_t18	Deoxyrhapontin	Others	Stilbene	315.69±24	89.62±2.59	60.65±6.65	144.06±18.05	215.69±11.26	241.54±10.62	181.33±17.18	222.05±13.38
POS_t2	Hydrangeifolin I	Polyphenols	Phenolic Acids	11968.76±499.28	10768.9±837.98	9218.13±666.27	11713.72±506.75	10985.86±339.53	11384.03±419.86	13071.51±1027.44	12241.18±1198.37
POS_t21	Grandidentatin	Polyphenols	Phenolic Acids	280.19±27.16	334.79±57.01	542.65±92.8	293.82±45.49	417.75±13.9	353.35±27.61	390.09±127.1	277.7±46.35
POS_t22	kalanchoside C	Others	Other	44518.29±3295.68	43516.05±4195.91	49101.92±4186.1	47179.67±3938.79	45452.48±309.49	36709.98±840.91	3256.07±1077.32	2107.71±455.42
POS_t23	1-Oleoyl-Sn-Glycerol	Lipid	Glycerol Ester	1132.3±181.06	1173.61±160.78	939.73±207.41	775.25±100.64	1252.75±128.91	1028.27±106.57	587.66±221.75	222.28±34.96
POS_t25	1-Stearidonoyl-Glycerol	Lipid	Glycerol Ester	128.84±6.72	137.67±15.59	129.83±17.93	123.34±20.32	162.73±8.51	132.5±1.93	83±12.13	79.71±19.39
POS_t26	1-α-Linolenoyl-glycerol	Lipid	Glycerol Ester	275.32±9.7	285.1±29.44	366.88±60.7	330.25±82.71	429.74±44.5	321.47±52.05	264.49±92.9	265.14±54.31
POS_t27	N-Oleoylethanolamine	Alkaloids	Alkaloids	135.67±12.13	106.93±27.8	102.93±36.29	133.09±28.76	146.42±46.12	184.8±29.75	130.04±47.31	233.02±113.51
POS_t28	Kadcoccinone A	Terpenoids	Triterpenoids	444.57±7.37	462.43±19.15	423±17.45	521.07±34.04	823.08±30.88	561.99±29.24	234.68±13.51	247.25±15.92
POS_t3	3-Indoleacrylic acid	Alkaloids	Plumerane	56354.48±4364.85	65100.82±5564.39	62055.66±3522.73	64037.32±4053.29	125525.44±2533	179861.25±9195.44	184294.4±20581.56	178284.41±19121.24
POS_t30	N-Lauryldiethanolamine	Lipid	Free Fatty Acids	206116.94±13464.49	199776.45±20080.92	228715.59±18707.82	215368.96±21607.87	219124.44±13617	218923.3±30847.2	231566.8±17394.21	252954.86±35053.7
POS_t31	Phellodendroside	Flavonoids	Flavanonols	3929.98±223.42	2686.9±366.79	1780.63±203.87	3579.62±376.73	7442.71±503.31	4048.04±211.12	27.25±12.61	47.03±4.34
POS_t32	Cimifugin-7-O-glucoside	Others	Other	85.4±7.46	162.03±15.38	130.98±11.27	106.14±10.19	112.02±7.59	103.38±8.69	103.18±9.28	93.8±7.46
POS_t33	Peonidin-3-O-rutinoside	Flavonoids	Anthocyanins	659.45±38.42	721.61±98.39	885.07±89.29	861.19±53.55	925.86±13.52	594.28±32.38	737.08±106.32	681.94±84.08
POS_t34	Sibiricose A3	Polyphenols	Phenolic Acids	53.8±3.66	167.47±5.19	360.91±44.87	104.64±2.82	262.95±13.94	202.06±4.88	338.14±21.34	416.46±20.43
POS_t36	3,6'-Diferuloylsucrose	Polyphenols	Phenolic Acids	47221.73±1658.87	30699.29±1520.51	24983.58±1646.55	27892.66±1229.6	57520.36±1600.23	33877.36±212.62	3975.51±1470.1	5673.18±115.68
POS_t39	Tricin-5-O-Glucoside	Flavonoids	Flavones	7228.46±65.09	5093.13±618.21	2730.54±186.58	5828.39±73.87	11155.24±1332.69	29409.12±869.1	37884.3±4354.35	37755.92±4488.2
POS_t4	12-Oxo-phytodienoic acid	Lipid	Free Fatty Acids	7457.6±789.91	3607.49±329.21	2599.52±26.78	2937.25±286.57	7508.51±216.66	4691.06±214.18	1201.7±72.17	1221.61±114.9
POS_t40	Phe-Ile	Amino Acids	Other	301.18±0.96	249.94±26.81	85.92±17.96	190.39±24.28	135.09±31.62	89.26±16.52	276.94±61.67	716.78±35.27
POS_t41	5-Hydroxymethylfurfural	Others	Other	1461.84±210.81	854.82±161.67	466.12±9.75	1051.02±57.83	965.49±110.6	1152.62±28.5	1134.69±120.27	1174.99±78.15
POS_t44	Ile-Asn	Amino Acids	Other	178.95±13.18	167.91±9.43	170.99±4.1	160.12±5.32	146.32±17.89	135.8±17.95	154.22±30.29	118.37±11.62
POS_t45	L-Prolyl-L-Leucine	Amino Acids	Other	171006.72±11189.27	150046.23±12817.72	150305.48±5776.11	188938.02±12143.12	182757.2±1013.39	255194.79±12875.36	240508.46±22256.97	251560.79±24491.26
POS_t47	Nicotianamine	Alkaloids	Alkaloids	56.95±5.47	55.13±13.08	34.9±6.7	52.24±3.59	88.05±7.77	91.08±19.47	286.79±65.27	1060.28±27.38
POS_t48	Tricin-7-O-neohesperidoside	Flavonoids	Flavones	43068.71±2436.5	34118.76±1035.86	10756.35±1267.68	13916.73±455.45	31587.09±3010.86	26261.8±2004.09	1182.18±895.6	23.64±21.66
POS_t49	Piperidine	Alkaloids	Piperidine alkaloids	32.03±4.06	31.5±1.19	36.18±6.43	28.85±2.37	106.04±8.58	346.98±21.77	342.62±27.44	323.4±18.32
POS_t5	L-Prolyl-L-Phenylalanine	Amino Acids	Other	1815.33±153.47	1569.34±125.36	2040.37±150.3	1634.95±77.72	2133.37±98.45	1909.53±15.42	1976.03±195.88	2100.28±179.8
POS_t50	6-(Methylsulfonyl)Hexyl Glucosinolate	Others	Glucosinolate	241.13±23.96	154±8.27	112.66±7.29	172.79±8.99	244.72±20.06	241.38±9.55	238.96±29.23	203.85±8.51
POS_t51	Choline	Others	Choline	52288.76±3567.12	43380.52±3721.66	41762.73±2419.64	49596.01±3816.07	64206.25±1449.35	60446.47±4504.67	31338.38±2694.88	33871.13±3632.76
POS_t53	Desacetylovatifolin	Terpenoids	Sesquiterpenoid	186.77±15.05	145.34±13.23	131.84±7.22	131.47±4.81	201.71±13.51	177.98±5.66	174.5±15.57	149.18±8.47
POS_t54	Delphinidin-3-O-(2'''-O-p-coumaroyl)rutinoside-5-O-glucoside	Flavonoids	Anthocyanins	1858.88±185.54	1259.81±69.29	897.44±104.16	575.26±33.78	9120.73±728.78	4889.42±144.91	144.72±24.87	351.59±53.16
POS_t56	Kaempferol-3-O-(6''-Rhamnosyl-2''-Glucosyl)Glucoside (Camelliaside A)	Flavonoids	Flavonols	574.36±18.28	678.39±51.22	951.84±71.42	587.12±24.21	960.77±37.82	709.92±21.04	653.07±72.87	640.53±36.08
POS_t57	Phenylacetaldehyde	Polyphenols	Phenolic Acids	552.56±48.12	551.55±46.28	468.6±14.97	569.86±34.8	516.27±9.17	583.96±14.88	662.08±32.74	660.94±56.54
POS_t6	Jasminoside E	Others	Other	65858.56±5978.7	68614.26±5520.32	69690.87±4177.7	73624.91±5700.26	60407.78±996.89	83810.57±4286.75	149349.63±17069.77	150089.75±14919.97
POS_t60	Loroglossin	Others	Other	1736.14±223.45	2834.86±292.93	2743.53±625.65	3213.01±473.79	2874.59±727.93	3691.88±383.25	1151.81±989.33	116.66±18.09
POS_t61	Biondnoid I	Flavonoids	Flavonols	67797.25±3967.61	76129.49±5325.19	85910.06±5165.29	75402.84±3897.44	87601.11±1712.54	95184.22±3572.16	110811.8±10425.15	138516.92±13549.81
POS_t62	6-O-Trans-Caffeoyl Ajugol	Terpenoids	Monoterpenoid	10925.18±880.48	12761.11±1175.43	11723.04±1542.34	9871.58±518.99	15785.95±728.92	18059.55±2298.41	4017.72±604.99	3420.51±193.86
POS_t63	Macrophylloside A	Others	Other	780.68±52.9	932.89±72.36	1140.78±114.54	970.41±65.12	1429.79±111.16	1462.66±37.24	2004.36±190.32	2679.75±234.5
POS_t66	Nicotinate D-ribonucleoside	Vitamin	Other	112.08±3.67	121.17±7.53	103.64±13.34	141.08±9.94	147.86±18.02	180.7±30.09	612.13±167.19	1858.02±182.16
POS_t67	Abscisic acid D-glucopyranosyl ester	Others	Other	304.22±27.57	346.98±24.54	348.35±27.52	271.93±3.84	339.91±18.52	312.04±10.86	83.65±8.98	64.12±8.09
POS_t69	Capsoside B	Others	Other	165.35±18.92	140.26±2.22	131.65±9.21	148.88±9.52	134.44±17.88	141.29±12.23	304.99±27.78	965.4±80.72
POS_t7	Monopalmitin	Lipid	Glycerol Ester	60599.35±5026.82	49989.05±3843.39	46324.06±3975.04	60878.99±3792.6	47150.32±437.5	42332.35±953.21	17626.66±2994.26	53058.83±5263.67
POS_t70	Quercetin-3-O-gentiotetroside	Flavonoids	Flavonols	494.3±9.32	672.64±53.29	558.64±54.32	585.74±38.8	670.78±40.49	529.91±20.26	347.36±29.07	272.15±23.21
POS_t71	bersaldegenin-1,3,5-orthoacetate	Others	Other	11347.86±725.86	12610.59±555.26	12352.54±584.29	12418.21±306.51	18046.87±205.22	12873.6±296.27	990.49±237.02	1212.81±37.86
POS_t72	magnoloside B	Polyphenols	Phenolic Acids	365.18±42.59	355.1±49.72	364.3±35.1	231.63±41.21	547.15±48.03	280.77±31.46	22.58±12.79	63.65±6.86
POS_t74	Senkyunolide F	Others	Other	4993.36±316.37	4700.03±319.65	4861.81±445.98	4760.92±260.13	4995.36±27.77	4798.33±187.14	4647.5±498.94	4680.19±509.64
