# Supplementary material for: Widely targeted metabolomics and SPME-GC-MS analysis revealed the quality characteristics of non-volatile/volatile compounds in Zheng’an Bai tea
Source: Front Nutr. 2024 Nov 25;11:1484257. doi: 10.3389/fnut.2024.1484257 (PMC11625558; doi:10.3389/fnut.2024.1484257)
Supplement: Supplementary file 6 [file Table_2.xls]

## Sheet: Sheet1
Table S2 Detailed differential metabolites among different samples.
BUDvsFL	BUDvsSL	BUDvsFBFL	FLvsSL	FLvsFBFL	SLvsFBFL	TF3hvsTF6h	TF3hvsSQ	TF3hvsDRY	TF6hvsSQ	TF6hvsDRY	SQvsDRY
1,3,7-Trimethyluric Acid	1,3,7-Trimethyluric Acid	1,3,7-Trimethyluric Acid	1,3,7-Trimethyluric Acid	1,3,7-Trimethyluric Acid	1-Monomyristin	1,3,7-Trimethyluric Acid	1,3,7-Trimethyluric Acid	12-Hydroxystearic Acid	1,3,7-Trimethyluric Acid	12-Hydroxystearic Acid	12-Hydroxystearic Acid
13(S)-Hydroxyoctadeca-9(Z),11(E)-Dienoic Acid (13-Hode)	13(S)-Hydroxyoctadeca-9(Z),11(E)-Dienoic Acid (13-Hode)	13(S)-Hydroxyoctadeca-9(Z),11(E)-Dienoic Acid (13-Hode)	13(S)-Hydroxyoctadeca-9(Z),11(E)-Dienoic Acid (13-Hode)	13(S)-Hydroxyoctadeca-9(Z),11(E)-Dienoic Acid (13-Hode)	1-O-Galloyl-6-O-Cinnamoylglucose	1-O-Galloyl-6-O-Cinnamoylglucose	1,3-Propanediol	1,3,7-Trimethyluric Acid	13(S)-Hydroxyoctadeca-9(Z),11(E)-Dienoic Acid (13-Hode)	1,3,7-Trimethyluric Acid	1,3,7-Trimethyluric Acid
1-Monomyristin	1-Monomyristin	1-Monomyristin	1-O-Galloyl-6-O-Cinnamoylglucose	1-Monomyristin	2,3-Dihydroxy-4-Methoxybenzoic Acid	2,3-Dihydroxy-4-Methoxybenzoic Acid	13(S)-Hydroxyoctadeca-9(Z),11(E)-Dienoic Acid (13-Hode)	1,3-Propanediol	2-(2-Methylbenzamido)Acetic Acid	13(S)-Hydroxyoctadeca-9(Z),11(E)-Dienoic Acid (13-Hode)	13(S)-Hydroxyoctadeca-9(Z),11(E)-Dienoic Acid (13-Hode)
1-O-Acetyl Britannilactone	1-O-Acetyl Britannilactone	1-O-Acetyl Britannilactone	2,3-Dihydroxy-3-Methylbutanoic Acid	1-O-Galloyl-6-O-Cinnamoylglucose	2-Cinnamoyl-1-Galloylglucose	2,4-Dihydroxybenzoic Acid	1-O-Galloyl-6-O-Cinnamoylglucose	13(S)-Hydroxyoctadeca-9(Z),11(E)-Dienoic Acid (13-Hode)	2,4-Dihydroxybenzoic Acid	1-Monomyristin	3,5-Dihydroxybenzoic Acid
1-O-Galloyl-6-O-Cinnamoylglucose	1-O-Galloyl-6-O-Cinnamoylglucose	1-O-Galloyl-6-O-Cinnamoylglucose	2,3-Dihydroxy-4-Methoxybenzoic Acid	2,3-Dihydroxy-4-Methoxybenzoic Acid	2'-Hydroxygenistein	2,6-Dihydroxybenzoic Acid	2-(2-Methylbenzamido)Acetic Acid	1-Monomyristin	2,4-Dihydroxyphenylacetic Acid	2,4-Dihydroxybenzoic Acid	3-O-Feruloylquinic Acid
2,3-Dihydroxy-3-Methylbutanoic Acid	2,3-Dihydroxy-3-Methylbutanoic Acid	2,3-Dihydroxy-4-Methoxybenzoic Acid	2-Cinnamoyl-1-Galloylglucose	2,6-Dihydroxybenzoic Acid	3,5-Dihydroxybenzoic Acid	2-Tert-Butyl-1,4-Benzoquinone	2,4-Dihydroxybenzoic Acid	1-O-Acetyl Britannilactone	2,6-Dihydroxybenzoic Acid	2,4-Dihydroxyphenylacetic Acid	4-Hydroxyisoleucine
2,3-Dihydroxy-4-Methoxybenzoic Acid	2,3-Dihydroxy-4-Methoxybenzoic Acid	2,6-Dihydroxybenzoic Acid	2'-Hydroxygenistein	2-Cinnamoyl-1-Galloylglucose	3,5-Dimethoxyphenol	3,5-Dimethoxyphenol	2,6-Dihydroxybenzoic Acid	1-O-Galloyl-6-O-Cinnamoylglucose	2-Dimethylaminoethylphosphonic Acid	2,6-Dihydroxybenzoic Acid	6-Hydroxymethylherniarin
2,6-Dihydroxybenzoic Acid	2-Caren-10-Ol	2-Caren-10-Ol	(-)-Catechin Gallate	2-C-Methyl-D-Erythrono-1,4-Lactone	3-(Carboxymethylamino)Propanoic Acid	9(S)-Hpotre	2-Caren-10-Ol	2,4-Dihydroxybenzoic Acid	2-Hydroxy-4-Methoxybenzoic Acid	3,5-Dihydroxybenzoic Acid	Acetylpyrazine
2-Caren-10-Ol	2-Cinnamoyl-1-Galloylglucose	2-Hydroxy-4-Methoxybenzoic Acid	Cichoriin	2-Hydroxy-4-Methoxybenzoic Acid	3-O-Feruloylquinic Acid	Abscisic Acid	2-Cinnamoyl-1-Galloylglucose	2,6-Dihydroxybenzoic Acid	2'-Hydroxygenistein	3-O-Feruloylquinic Acid	(-)-Aspartic Acid
2-Cinnamoyl-1-Galloylglucose	2'-Hydroxygenistein	2'-Hydroxygenistein	Dihydrobaicalein	2'-Hydroxygenistein	4-Hydroxy-3,5-Dimethoxybenzyl Alcohol	Acetylpyrazine	2-Dimethylaminoethylphosphonic Acid	2-Caren-10-Ol	3-O-Feruloylquinic Acid	6-Hydroxymethylherniarin	Biochanin A
3-(Carboxymethylamino)Propanoic Acid	2-Hydroxypalmitic Acid	2-Hydroxypalmitic Acid	Dl-Xylose	2-Hydroxypalmitic Acid	9(S)-Hpotre	Alpha-D-Glucose	2-Hydroxy-4-Methoxybenzoic Acid	2-Cinnamoyl-1-Galloylglucose	6-Hydroxymethylherniarin	9(S)-Hpotre	Brevifolincarboxylic Acid
3-O-Feruloylquinic Acid	3,5-Dihydroxybenzoic Acid	3,5-Di-Tert-Butylphenol	D-(+)-Malic Acid	3,5-Di-Tert-Butylphenol	(-)-Aspartic Acid	Aminomalonic Acid	2'-Hydroxygenistein	2-Tert-Butyl-1,4-Benzoquinone	9(S)-Hpotre	Acetylpyrazine	(±)-Catechin Hydrate
4-Hydroxy-3,5-Dimethoxybenzyl Alcohol	3-(Carboxymethylamino)Propanoic Acid	3-O-Feruloylquinic Acid	D-Pantothenic Acid (Hemicalcium Salt)	3-(Carboxymethylamino)Propanoic Acid	(-)-Catechin Gallate	Catechin	3,4-Dihydroxybenzeneacetic Acid	3,4-Dihydroxybenzeneacetic Acid	Brevifolincarboxylic Acid	Alyxialactone	Cryptochlorogenic Acid
4-Hydroxyisoleucine	3-O-Feruloylquinic Acid	4-Hydroxy-3,5-Dimethoxybenzyl Alcohol	(E)-Methyl 4-Coumarate	3-O-Feruloylquinic Acid	(+)-Catechin Hydrate	(-)-Catechin	3,5-Dihydroxybenzoic Acid	3,5-Dihydroxybenzoic Acid	Catechin	Arbutin	Cyclo(L-Leu-Trans-4-Hydroxy-L-Pro)
8-Epideoxyloganic Acid	4-Hydroxy-3,5-Dimethoxybenzyl Alcohol	9(S)-Hpotre	(-)-Epigallocatechin Gallate	Adipic Acid	Chlorogenic Acid	(+)-Catechin Hydrate	3,5-Dimethoxyphenol	3,5-Dimethoxyphenol	(-)-Catechin	(-)-Aspartic Acid	D-Arabinose
9(S)-Hpotre	4-Hydroxyisoleucine	Alismol	Esculin	Arbutin	Cichoriin	(±)-Catechin Hydrate	3-Methoxysalicylaldehyde	3-O-Feruloylquinic Acid	(-)-Catechin Gallate	Brevifolincarboxylic Acid	D-Fructose-6-Phosphate (Disodium) Salt
Adipic Acid	8-Epideoxyloganic Acid	Alpha-D-Glucose	Ethyl 2,4,6-Trihydroxybenzoate	(-)-Aspartic Acid	Cinnamyl Acetate	Cichoriin	3-O-Feruloylquinic Acid	8-Epideoxyloganic Acid	(±)-Catechin Hydrate	Catechin	Diacetoxy-6-Gingerdiol
Alismol	9(S)-Hpotre	Catechin	Galactose 1-Phosphate	(-)-Catechin Gallate	Cryptochlorogenic Acid	D-Fructose-6-Phosphate (Disodium) Salt	4'-Methylchrysoeriol	9(S)-Hpotre	Cichoriin	(-)-Catechin	D-(+)-Malic Acid
Alpha-D-Glucose	Alismol	(-)-Catechin	Hyperoside	Cyclo(L-Leu-Trans-4-Hydroxy-L-Pro)	D-(+)-Malic Acid	Dl-Asparagine	8-Epideoxyloganic Acid	Acetylpyrazine	Coreopsin	(-)-Catechin Gallate	D-Mannose
Aminomalonic Acid	Argininosuccinate	Cichoriin	Isoquercitrin	Dl-Xylose	Dodecanedioic Acid	D-(+)-Malic Acid	9(S)-Hpotre	Alpha-D-Glucose	D-Gluconic Acid	(+)-Catechin Hydrate	Esculin
(-)-Aspartic Acid	(-)-Aspartic Acid	Cyclo(L-Leu-Trans-4-Hydroxy-L-Pro)	Isovitexin	D-(+)-Malic Acid	D-Pantothenic Acid (Hemicalcium Salt)	Esculin	Abscisic Acid	Alyxialactone	D-Glucose 6-Phosphate (Disodium Salt)	(±)-Catechin Hydrate	Galactose 1-Phosphate
Azelaic Acid	(-)-Catechin Gallate	Cytidine 5'-Monophosphate	(±)-Jasmonic Acid	Dodecanedioic Acid	(E)-Methyl 4-Coumarate	Ethyl Gallate	Alpha-D-Glucose	Aminomalonic Acid	Diacetoxy-6-Gingerdiol	Cichoriin	Kaempferol 3-Glucorhamnoside
Brevifolincarboxylic Acid	Chlorogenic Acid	Dihydrokaempferol	Kaempferol	D-Pantothenic Acid (Hemicalcium Salt)	(-)-Epigallocatechin Gallate	Euscaphic Acid	Alyxialactone	(-)-Aspartic Acid	Dihydrobaicalein	Cinnamyl Acetate	Kaempferol-3-O-Galactoside
Catechin	Cichoriin	Dl-Glyceric Acid	Kaempferol 3-Glucorhamnoside	(E)-Methyl 4-Coumarate	Eriodictyol	(+)-Gallocatechin	Aminomalonic Acid	Brevifolincarboxylic Acid	Dihydrokaempferol	Coreopsin	L(+)-Arabinose
(-)-Catechin Gallate	Cryptochlorogenic Acid	Dl-Xylose	L-Aspartic Acid	Eriodictyol	Esculin	(-)-Gallocatechin Gallate	Brevifolincarboxylic Acid	Catechin	Dihydromyricetin	D-Arabinose	L-Aspartic Acid
Chlorogenic Acid	D-Gluconic Acid	D-(+)-Malic Acid	Linalool	Ethyl 2,4,6-Trihydroxybenzoate	Galactose 1-Phosphate	Glucosyringic Acid	Catechin	(-)-Catechin	D-(+)-Malic Acid	D-Fructose-6-Phosphate (Disodium) Salt	L-Glutamic Acid
Cichoriin	Dihydrobaicalein	D-Mannitol	Malonic Acid, (P-Hydroxybenzyl)- (7Ci)	Ethyl Gallate	(+)-Gallocatechin	Graniline	(-)-Catechin	(-)-Catechin Gallate	D-Mannose	D-Gluconic Acid	L-Glutamic Acid (Monosodium Salt)
Cytidine 5'-Monophosphate	Dihydrokaempferol	D-Melibiose	Methyl Gallate	(+)-Gallocatechin	Gluconate (Sodium)	Hydroxyphenyllactic Acid	(-)-Catechin Gallate	(+)-Catechin Hydrate	(E)-Methyl 4-Coumarate	D-Glucose 6-Phosphate	L-Xylose
D-Gluconic Acid	Dl-Glyceric Acid	(E)-Methyl 4-Coumarate	(±)-Naringenin	Inulin	Glycylglycine	Inulin	(+)-Catechin Hydrate	(±)-Catechin Hydrate	Eriodictyol	D-Glucose 6-Phosphate (Disodium Salt)	Malic Acid
D-Glucose 6-Phosphate	Dl-Xylose	Ethyl 2,4,6-Trihydroxybenzoate	Naringenin Chalcone	Isoquercitrin	Graniline	Isovitexin	(±)-Catechin Hydrate	Cichoriin	Esculin	Dihydrobaicalein	N-Acetyl-L-Methionine
Dihydrokaempferol	D-(+)-Malic Acid	Ethyl Gallate	Naringin	(±)-Jasmonic Acid	Hexadecanedioic Acid	L-Allothreonine	Cichoriin	D-Arabinose	(+)-Gallocatechin	Dihydrokaempferol	N-((-)-Jasmonoyl)-S-Isoleucine
Dihydromyricetin	D-(+)-Maltose Monohydrate	Inulin	Narirutin	Kaempferol 3-Glucorhamnoside	Hydroxyphenyllactic Acid	L-Serine	D-Fructose-6-Phosphate (Disodium) Salt	D-Fructose	Glycylglycine	Dihydromyricetin	Nuezhenidic Acid
Dl-Arginine	(E)-Methyl 4-Coumarate	Iristectorigenin A	N-((-)-Jasmonoyl)-S-Isoleucine	Kaempferol-3-O-Galactoside	Inulin	L-Threonine	D-Glucose 6-Phosphate (Disodium Salt)	D-Fructose-6-Phosphate (Disodium) Salt	Hexadecanedioic Acid	Dl-Glyceric Acid	Octadecanedioic Acid
Dl-Xylose	Eriodictyol	Isomaltose	O-Toluic Acid	L-Glucose	Isoquercitrin	Malic Acid	Diacetoxy-6-Gingerdiol	D-Glucose 6-Phosphate (Disodium Salt)	Inulin	D-(+)-Malic Acid	P-Coumaroyl Quinic Acid
D-(+)-Malic Acid	Esculin	Isoquercitrin	P-Coumaroyl Quinic Acid	L-Glutamic Acid (Monosodium Salt)	Isovitexin	Marilactone	Dihydrobaicalein	Dihydrobaicalein	Isethionic Acid Sodium Salt	D-Mannose	Phloretin
D-Mannitol	Ethyl 2,4,6-Trihydroxybenzoate	Isovitexin	Phyllostine	Linalool	(±)-Jasmonic Acid	Methyl 3-Phenylpropanoate	Dihydrokaempferol	Dihydrokaempferol	Isovitexin	Dodecanedioic Acid	Phlorizin
D-Melibiose	Ethyl Gallate	(±)-Jasmonic Acid	Plantagoside	L-Serine	Kaempferol 3-Glucorhamnoside	Methyl Gallate	Dihydromyricetin	Dihydromyricetin	Kaempferol	D-(-)-Quinic Acid	Phyllostine
(E)-Methyl 4-Coumarate	Galactose 1-Phosphate	Juglanin	Pratensein	Malonic Acid, (P-Hydroxybenzyl)- (7Ci)	Kaempferol-3-O-Galactoside	Methylmalonic Acid	Dl-Asparagine	Dl-Asparagine	L-Glutamic Acid	(E)-Methyl 4-Coumarate	P-Mentha-1(7),2-Diene
Eriodictyol	Gallocatechin Gallate	Kaempferol	Procurcumenol	Maltose	L-Aspartic Acid	Mucic Acid	D-(+)-Malic Acid	D-(+)-Malic Acid	L-Glutamic Acid (Monosodium Salt)	Eriodictyol	(S)-Malic Acid
Esculin	Glycylglycine	Kaempferol 3-Glucorhamnoside	Quercitrin	Matairesinol	L-Glucose	Myricetin	D-Mannose	D-Mannose	Linalool	Esculin	Theaflavin 3,3'-Digallate
Ethyl 2,4,6-Trihydroxybenzoate	Graniline	Kaempferol-3-O-Galactoside	Rubinaphthin A	Methyl Gallate	Linalool	N-Acetyl-L-Methionine	D-(+)-Melezitose	D-(-)-Quinic Acid	L-Xylose	(+)-Gallocatechin	Tiliroside
Ethyl Gallate	Hexadecanedioic Acid	Lactitol (Monohydrate)	Rutin (Hydrate)	Morin	Malic Acid	(±)-Naringenin	D-Pantothenic Acid (Hemicalcium Salt)	D(+)-Raffinose (Pentahydrate)	Malic Acid	(-)-Gallocatechin Gallate	Uridine 5'-Diphospho-D-Glucose
Hyperoside	Hyperoside	L-Glucose	Rutin (Trihydrate)	Neoeriocitrin	Methyl 4-Hydroxyphenylacetate	N-((-)-Jasmonoyl)-S-Isoleucine	D(+)-Raffinose (Pentahydrate)	(E)-Methyl 4-Coumarate	Methylmalonic Acid	Glycylglycine	Uridine 5'-Monophosphate
Indican	Indican	Linalool	Saponaretin	Octyl Gallate	Methyl Gallate	Oxohydrastinine	(E)-Methyl 4-Coumarate	(-)-Epiafzelechin	Morin	Graniline	Uridine 5'-Monophosphate Disodium Salt
Iristectorigenin A	Inulin	L-Xylose	Schaftoside	Olivetol	Morin	Perseitol	(-)-Epigallocatechin Gallate	(-)-Epigallocatechin Gallate	Myricetin	Hexadecanedioic Acid	Dl-Methionine Methylsulfonium Chloride
Isomaltose	Isomaltose	Malonic Acid	(S)-Malic Acid	Oxytetracycline	Mucic Acid	Phyllostine	Eriodictyol	Eriodictyol	N-Acetyl-L-Methionine	Hydroxyphenyllactic Acid	Lactitol
Isoquercitrin	Isoquercitrin	Maltose	Sulfinpyrazone	P-Coumaroyl Quinic Acid	N-Acetyl-L-Methionine	Plantagoside	Esculin	Esculin	(±)-Naringenin	Incensole	L-Azetidine-2-Carboxylic Acid
Isovitexin	Isovitexin	Methyl 3-Phenylpropanoate	(+)-Taxifolin	Pheophorbide A	(±)-Naringenin	Pratensein	Ethyl 2,4,6-Trihydroxybenzoate	Ethyl 2,4,6-Trihydroxybenzoate	Naringenin Chalcone	Inulin	L-Histidine
Juglanin	Juglanin	Methyl 4-Hydroxyphenylacetate	Theaflavin 3,3'-Digallate	Phyllostine	Naringenin Chalcone	Rubinaphthin A	Ethyl Gallate	Ethyl Gallate	Nuezhenidic Acid	Isovitexin	L-Lysine
Kaempferol 3-Glucorhamnoside	Kaempferol	Methyl 5-Hydroxypyridine-2-Carboxylate	Theophylline	Plantagoside	Naringin	(S)-3-(4-Hydroxyphenyl)-2-Hydroxypropionic Acid	Euscaphic Acid	Euscaphic Acid	O-Toluic Acid	Kaempferol	Methyl L-Pyroglutamate
Kaempferol-3-O-Galactoside	Kaempferol 3-Glucorhamnoside	Methyl Gallate	Thunberginol C	Procurcumenol	N-((-)-Jasmonoyl)-S-Isoleucine	Salicylic Acid	Galactose 1-Phosphate	Galactose 1-Phosphate	Oxohydrastinine	Kaempferol 3-Glucorhamnoside	N2,N2-Dimethylguanosine
L-Glutamic Acid	Kaempferol-3-O-Galactoside	P-Coumaroyl Quinic Acid	Thymidine	Quercetin-1	Octyl Gallate	Saponaretin	(+)-Gallocatechin	(+)-Gallocatechin	P-Coumaroyl Quinic Acid	Kaempferol-3-O-Galactoside	Nobiletin
Linalool	Lactitol (Monohydrate)	Phlorizin Dihydrate	Trans-3,4-Methylenedioxycinnamyl Alcohol	Salicylic Acid	Olivetol	(S)-Malic Acid	Gallocatechin Gallate	(-)-Gallocatechin Gallate	Pheophorbide A	L(+)-Arabinose	Psi-6130
L-Ornithine (Hydrochloride)	L-Aspartic Acid	Phyllostine	Uridine 5'-Monophosphate Disodium Salt	Saponaretin	O-Toluic Acid	Sulcatone	Glucosyringic Acid	Gallocatechin Gallate	Phloretin	Linalool	Buntanine
Malic Acid	L-Glutamic Acid	Plantagoside	Vicenin 2	Schaftoside	P-Coumaroyl Quinic Acid	Theaflavin 3,3'-Digallate	Hexadecanedioic Acid	Graniline	Phlorizin	L-Xylose	Coelovirin A
Malonic Acid	Linalool	P-Mentha-1(7),2-Diene	Vincetoxicoside B	Sclareol	Phlorizin Dihydrate	Traumatic Acid	Hydroxyphenyllactic Acid	Hexadecanedioic Acid	Phlorizin Dihydrate	Malic Acid	Kadangustin D
Methyl 4-Hydroxyphenylacetate	L-Xylose	Rutin (Hydrate)	Zarzissine	Sulfinpyrazone	Phyllostine	Uridine 5'-Monophosphate	Inulin	Hydroxyphenyllactic Acid	Phosphonoacetic Acid	Methyl 5-Hydroxypyridine-2-Carboxylate	Jasminoside H
Methyl 5-Hydroxypyridine-2-Carboxylate	Malic Acid	Rutin (Trihydrate)	(2R,3R,4S,5R)-2-(6-((2-Hydroxyethyl)Amino)-9H-Purin-9-Yl)-5-(Hydroxymethyl)Tetrahydrofuran-3,4-Diol	Taxifolin	Plantagoside	Uridine 5'-Monophosphate Disodium Salt	Isethionic Acid Sodium Salt	Indican	Phyllostine	Methylmalonic Acid	Iridotectoral A
Methyl Gallate	Methyl 4-Hydroxyphenylacetate	Saponaretin	3Alpha,6Beta-Ditigloyloxytropan-7Beta-Ol	Theaflavin 3,3'-Digallate	Pratensein	2'-O-Methyladenosine	(±)-Jasmonic Acid	Inulin	Quercetin-1	Morin	sesquicannabigerol
Morin	Methyl Gallate	Schaftoside	Isobutyryl-L-Carnitine (Chloride)	Theophylline	Procurcumenol	3-Hydroxy-2-Phenyl-Propanamide	Kaempferol	Isomaltose	(S)-3-(4-Hydroxyphenyl)-2-Hydroxypropionic Acid	Mucic Acid	Trichilenone
Myricetin	Methyl Paraben	Sn-Glycerol 3-Phosphate	L-Alloisoleucine	Tiliroside	Quercetin-1	5'-Methylthioadenosine	L-Allothreonine	Isovitexin	Salicylic Acid	Myricetin	30-Norhederagenin
Naringin	Morin	Sodium (3S,4R,5R)-6-((Hydrogenphosphonato)Oxy)-3,4,5-Trihydroxy-2-Oxohexyl Phosphate Octahydrate	L-Phenylalanyl-L-Tryptophan	Trans-3,4-Methylenedioxycinnamyl Alcohol	Rubinaphthin A	Dl-Methionine Methylsulfonium Chloride	L(+)-Arabinose	Kaempferol	Saponaretin	N-Acetyl-L-Methionine	2-Phenylphenol
Narirutin	Mucic Acid	Sucrose	N2,N2-Dimethylguanosine	Traumatic Acid	Rutin (Hydrate)	Dl-Tryptophan	L-Aspartic Acid	Kaempferol-3-O-Galactoside	(S)-Malic Acid	(±)-Naringenin	2,6-Diaminooimelic acid
Neoeriocitrin	(±)-Naringenin	Theaflavin 3,3'-Digallate	Scutellarein Tetramethyl Ether	Tricetin	Rutin (Trihydrate)	D-Proline	Linalool	L-Allothreonine	Sn-Glycerol 3-Phosphate	Naringenin Chalcone	Alternanthin
Octyl Gallate	Naringin	Theophylline	Zanthoxyloside	Usnic Acid	Salicin	(-)-Epigallocatechin	L-Serine	L-(+)-Arabinose	Sulfate	Neoastilbin	S-(5'-Adenosy)-L-homocysteine
O-Toluic Acid	N-((-)-Jasmonoyl)-S-Isoleucine	Tiliroside	Coelovirin A	Vicenin 2	Salicylic Acid	Indole-3-Methanamine	L-Threonine	L(+)-Arabinose	Theaflavin 3,3'-Digallate	N-((-)-Jasmonoyl)-S-Isoleucine	Lactuside B
Oxohydrastinine	O-Acetylserine	Trans-3,4-Methylenedioxycinnamyl Alcohol	Jasminoside H	Zarzissine	Saponaretin	L-Alloisoleucine	L-Xylose	L-Aspartic Acid	Thunberginol C	Octyl Gallate	Licoagroside B
Oxytetracycline	Octadecanedioic Acid	Traumatic Acid	Iridotectoral A	5'-Methylthioadenosine	Schaftoside	L-Arginine	Malic Acid	L-Serine	Tiliroside	Oxohydrastinine	Theaflavic acid
Paraxanthine	Octyl Gallate	Tricetin	Trichilenone	9,12,15-Octadecatrien-1-Ol	(S)-Malic Acid	L-Arginine (Hydrochloride)	Malonic Acid	L-Threonine	Trans-3,4-Methylenedioxycinnamyl Alcohol	Palmitoylglycine	Gentiopicroside
P-Coumaroyl Quinic Acid	O-Toluic Acid	Turanose	30-Norhederagenin	Allysine(6-Oxo Dl-Norleucine)	Sodium (3S,4R,5R)-6-((Hydrogenphosphonato)Oxy)-3,4,5-Trihydroxy-2-Oxohexyl Phosphate Octahydrate	L-Proline	Malonic Acid, (P-Hydroxybenzyl)- (7Ci)	L-Xylose	Vicenin 2	P-Coumaroyl Quinic Acid	Benzyl β-primeveroside
Phlorizin Dihydrate	Oxytetracycline	Uridine 5'-Monophosphate	3,3'-Dihydroxy-5-methoxybibenzyl	Isobutyryl-L-Carnitine (Chloride)	Stearic Acid	Lusianthridin	Methyl Paraben	Malic Acid	Zarzissine	Pheophorbide A	Verbasoside
Phyllostine	P-Coumaroyl Quinic Acid	Uridine 5'-Monophosphate Disodium Salt	N-Glycyl-L-leucine	O-Acetylethanolamine	Sulfate	L-Valine	Myricetin	Malonic Acid, (P-Hydroxybenzyl)- (7Ci)	2'-Deoxyadenosine	Phloretin	Petunidin-3-O-rutinoside
Plantagoside	Phlorizin Dihydrate	Vicenin 2	8,8'-Methylenebiscatechin	Scutellarein Tetramethyl Ether	Sulfinpyrazone	N2,N2-Dimethylguanosine	N-Acetyl-L-Methionine	Methyl 3-Phenylpropanoate	3-Hydroxy-2-Phenyl-Propanamide	Phosphonoacetic Acid	Phe-Ile
Procurcumenol	Plantagoside	Vincetoxicoside B	2,6-Diaminooimelic acid	Theaflavin	Taxifolin	O-Acetylethanolamine	(±)-Naringenin	Methyl 5-Hydroxypyridine-2-Carboxylate	4-Hydroxyphenylacetylglutamic Acid	Phyllostine	Nicotianamine
Quercetin-1	Pratensein	Zarzissine	Alternanthin	Phelligridin B	(+)-Taxifolin	Phosphorylcholine	Naringenin Chalcone	Mucic Acid	5'-Methylthioadenosine	P-Mentha-1(7),2-Diene	Nicotinate D-ribonucleoside
Rubinaphthin A	Procurcumenol	1-Palmitoyl-Sn-Glycero-3-Phosphocholine	S-(5'-Adenosy)-L-homocysteine	Buntanine	Thunberginol C	Pterolactam	Naringin	Myricetin	9,12,15-Octadecatrien-1-Ol	Quercetin-1	Capsoside B
Rutin (Hydrate)	Quercetin-1	2'-Deoxyadenosine	Lactuside B	Zanthoxyloside	Thymidine	Vasicine	Neoeriocitrin	Myristoleic Acid	Choline (Bitartrate)	(S)-(+)-1,2-Propanediol	Monopalmitin
Rutin (Trihydrate)	Quercitrin	(2R,3R,4S,5R)-2-(6-((2-Hydroxyethyl)Amino)-9H-Purin-9-Yl)-5-(Hydroxymethyl)Tetrahydrofuran-3,4-Diol	Gymnoside I	Coelovirin A	Tiliroside	(±)-Vasicine	N-((-)-Jasmonoyl)-S-Isoleucine	N-Acetyl-L-Methionine	Choline (Chloride)	Salicylic Acid
Saponaretin	Rubinaphthin A	9,12,15-Octadecatrien-1-Ol	Delta-Hexalactone	Kadangustin D	Totarol	Vasicine (Hydrochloride)	O-Acetylserine	(±)-Naringenin	D(-)-2-Aminobutyric Acid	Saponaretin
Schaftoside	Rutin (Hydrate)	Aminophylline	Licoagroside B	Jasminoside H	Trans-3,4-Methylenedioxycinnamyl Alcohol	Vasicinol	O-Toluic Acid	Naringenin Chalcone	Dl-Alanine	Shanzhiside
(S)-Malic Acid	Rutin (Trihydrate)	(-)-Epigallocatechin	Theaflavic acid	Trichilenone	Traumatic Acid	Buntanine	Oxohydrastinine	N-((-)-Jasmonoyl)-S-Isoleucine	(-)-Epigallocatechin	(S)-Malic Acid
Sn-Glycerol 3-Phosphate	Salicin	L-Arginine (Hydrochloride)	Tremulacin	8,8'-Methylenebiscatechin	Uridine 5'-Monophosphate	Hesperetin-3'-O-glucuronide	P-Coumaroyl Quinic Acid	Oxohydrastinine	Guanosine 3',5'-Cyclic Monophosphate	Sn-Glycerol 3-Phosphate
Sulfinpyrazone	Saponaretin	L-Proline	4-O-Sinapoylquinic acid	2,6-Diaminooimelic acid	Vicenin 2	Zanthoxyloside	Pheophorbide A	P-Coumaroyl Quinic Acid	Herniarin	Tetradecanedioic Acid
(+)-Taxifolin	Schaftoside	Lusianthridin	Deoxyrhapontin	Alternanthin	Vincetoxicoside B	Kadangustin D	Phloretin	Pheophorbide A	H-N-Me-Ala-Oh	Theaflavin 3,3'-Digallate
Theaflavin 3,3'-Digallate	(+)-Secoisolariciresinol	N2,N2-Dimethylguanosine	Phe-Ile	S-(5'-Adenosy)-L-homocysteine	Zarzissine	Jasminoside H	Phlorizin	Phloretin	H-Tyr-Ome	Thunberginol C
Theophylline	(S)-Malic Acid	Naringenin Chalcone-1	Tricin-7-O-neohesperidoside	Lactuside B	1-Palmitoyl-Sn-Glycero-3-Phosphocholine	Iridotectoral A	Phlorizin Dihydrate	Phlorizin	Isobutyryl-L-Carnitine (Chloride)	Tiliroside
Thunberginol C	Stearic Acid	O-Acetylethanolamine	6-(Methylsulfonyl)Hexyl Glucosinolate	Gymnoside I	2-Isopropyl-3-Oxosuccinate	Capsianoside I	Phosphonoacetic Acid	Phosphonoacetic Acid	Lactitol	Totarol
Tiliroside	Sucrose	Zanthoxyloside	Kaempferol-3-O-(6''-Rhamnosyl-2''-Glucosyl)Glucoside (Camelliaside A)	Cis-Zeatin-7-N-glucoside	(2R,3R,4S,5R)-2-(6-((2-Hydroxyethyl)Amino)-9H-Purin-9-Yl)-5-(Hydroxymethyl)Tetrahydrofuran-3,4-Diol	Trichilenone	Phyllostine	Phyllostine	L-Alanine	Trans-3,4-Methylenedioxycinnamyl Alcohol
Trans-3,4-Methylenedioxycinnamyl Alcohol	Sulfate	Coelovirin A		Delta-Hexalactone	3-Aminobutanoic Acid	30-Norhederagenin	Plantagoside	Plantagoside	L-Arginine	Uridine 5'-Monophosphate
Tricetin	Sulfinpyrazone	Jasminoside H		Licoagroside B	3-Hydroxy-2-Phenyl-Propanamide	3,3'-Dihydroxy-5-methoxybibenzyl	Pyrocatechuic Acid	P-Mentha-1(7),2-Diene	L-Histidine	Uridine 5'-Monophosphate Disodium Salt
Uridine 5'-Monophosphate	(+)-Taxifolin	Iridotectoral A		Theaflavic acid	5'-Methylthioadenosine	Alternanthin	Quercetin-1	Pseudobufarenogin	L-Nmma (Acetate)	Usnic Acid
Usnic Acid	Theaflavin 3,3'-Digallate	Trichilenone		4-O-Sinapoylquinic acid	H-Tyr-Ome	Lactuside B	(S)-3-(4-Hydroxyphenyl)-2-Hydroxypropionic Acid	Pyrocatechuic Acid	Lusianthridin	Vicenin 2
Vicenin 2	Theophylline	Nicotine-N-glucuronide		Galloylprocyanidin B4	Isobutyryl-L-Carnitine (Chloride)	Gymnoside I	Salicylic Acid	Quercetin-1	Methyl L-Pyroglutamate	Zarzissine
Vincetoxicoside B	Thunberginol C	N-Glycyl-L-leucine		Benzyl β-primeveroside	Kynurenic Acid	Cis-Zeatin-7-N-glucoside	Saponaretin	(S)-3-(4-Hydroxyphenyl)-2-Hydroxypropionic Acid	N6-Methyladenosine	2'-Deoxyadenosine
Β-Amyrin	Thymidine	8,8'-Methylenebiscatechin		Verbasoside	L-Alloisoleucine	Licoagroside B	Secoisolariciresinol	Salicylic Acid	N-Methylsarcosine	(2R,3R,4S,5R)-2-(6-((2-Hydroxyethyl)Amino)-9H-Purin-9-Yl)-5-(Hydroxymethyl)Tetrahydrofuran-3,4-Diol
1-Palmitoyl-Sn-Glycero-3-Phosphocholine	Tiliroside	Alternanthin		Cimifugin-7-O-glucoside	L-Lysine	Theaflavic acid	(S)-Malic Acid	Shanzhiside	Nobiletin	3-Hydroxy-2-Phenyl-Propanamide
2'-Deoxyadenosine	Totarol	S-(5'-Adenosy)-L-homocysteine		Sibiricose A3	N2,N2-Dimethylguanosine	Tababiphenyl C	Sn-Glycerol 3-Phosphate	(S)-Malic Acid	Nsc 16590	4-Hydroxyphenylacetylglutamic Acid
(2R,3R,4S,5R)-2-(6-((2-Hydroxyethyl)Amino)-9H-Purin-9-Yl)-5-(Hydroxymethyl)Tetrahydrofuran-3,4-Diol	Trans-3,4-Methylenedioxycinnamyl Alcohol	Lactuside B		Tricin-7-O-neohesperidoside	O-Acetylethanolamine	Benzyl β-primeveroside	Theaflavin 3,3'-Digallate	Sn-Glycerol 3-Phosphate	O-Acetylethanolamine	5'-Methylthioadenosine
3-Hydroxy-2-Phenyl-Propanamide	Traumatic Acid	Theaflavic acid		Delphinidin-3-O-(2'''-O-p-coumaroyl)rutinoside-5-O-glucoside	Psi-6130	Gingerglycolipid A	Thunberginol C	Sodium (3S,4R,5R)-6-((Hydrogenphosphonato)Oxy)-3,4,5-Trihydroxy-2-Oxohexyl Phosphate Octahydrate	Γ-Aminobutyric Acid	9,12,15-Octadecatrien-1-Ol
(-)-Epigallocatechin	Tricetin	4-O-Sinapoylquinic acid			Scutellarein Tetramethyl Ether	Z-6-Hydroxy-7-methoxydihydroligustilide	Tiliroside	Sulcatone	Phelligridin B	Asymmetric Dimethylarginine
Isobutyryl-L-Carnitine (Chloride)	Turanose	Tababiphenyl C			Phelligridin B	Petunidin-3-O-rutinoside	Trans-3,4-Methylenedioxycinnamyl Alcohol	(+)-Taxifolin	Buntanine	Choline (Bitartrate)
L-Arginine (Hydrochloride)	Uridine 5'-Monophosphate	Gentiopicroside			Buntanine	kalanchoside C	Traumatic Acid	Tetradecanedioic Acid	Hesperetin-3'-O-glucuronide	Choline (Chloride)
N-Acetylornithine	Uridine 5'-Monophosphate Disodium Salt	Galloylprocyanidin B4			Zanthoxyloside	Kadcoccinone A	Uridine 5'-Monophosphate	Theaflavin 3,3'-Digallate	Coelovirin A	D(-)-2-Aminobutyric Acid
Vasicinol	Usnic Acid	Z-6-Hydroxy-7-methoxydihydroligustilide			Coelovirin A	3-Indoleacrylic acid	Vicenin 2	Thunberginol C	Kadangustin D	Dl-Alanine
Vicenin 3	Vicenin 2	Petunidin-3-O-rutinoside			Jasminoside H	Phellodendroside	Zarzissine	Thymidine	Jasminoside H	Dl-Methionine Methylsulfonium Chloride
Phelligridin B	Vincetoxicoside B	6'-O-Glucosylaucubin			Iridotectoral A	Peonidin-3-O-rutinoside	2'-Deoxyadenosine	Tiliroside	Iridotectoral A	Dppc
Buntanine	1-Palmitoyl-Sn-Glycero-3-Phosphocholine	Deoxyrhapontin			Trichilenone	3,6'-Diferuloylsucrose	2'-O-Methyladenosine	Totarol	sesquicannabigerol	(-)-Epigallocatechin
Zanthoxyloside	2'-Deoxyadenosine	Peonidin-3-O-rutinoside			30-Norhederagenin	Tricin-5-O-Glucoside	(2R,3R,4S,5R)-2-(6-((2-Hydroxyethyl)Amino)-9H-Purin-9-Yl)-5-(Hydroxymethyl)Tetrahydrofuran-3,4-Diol	Trans-3,4-Methylenedioxycinnamyl Alcohol	Trichilenone	H-Abu-Oh
Coelovirin A	(2R,3R,4S,5R)-2-(6-((2-Hydroxyethyl)Amino)-9H-Purin-9-Yl)-5-(Hydroxymethyl)Tetrahydrofuran-3,4-Diol	Sibiricose A3			3,3'-Dihydroxy-5-methoxybibenzyl	12-Oxo-phytodienoic acid	3Alpha,6Beta-Ditigloyloxytropan-7Beta-Ol	Traumatic Acid	Nicotine-N-glucuronide	H-N-Me-Ala-Oh
Jasminoside H	3-Hydroxy-2-Phenyl-Propanamide	3,6'-Diferuloylsucrose			N-Glycyl-L-leucine	Piperidine	3-Hydroxy-2-Phenyl-Propanamide	Tricetin	3,3'-Dihydroxy-5-methoxybibenzyl	H-Tyr-Ome
Iridotectoral A	Eucannabinolide	Tricin-5-O-Glucoside			Acacetin-7-O-rutinoside (Linarin)	Delphinidin-3-O-(2'''-O-p-coumaroyl)rutinoside-5-O-glucoside	4-Hydroxyphenylacetylglutamic Acid	Uridine 5'-Diphospho-D-Glucose	N-Glycyl-L-leucine	Isobutyryl-L-Carnitine (Chloride)
Trichilenone	Isobutyryl-L-Carnitine (Chloride)	12-Oxo-phytodienoic acid			2,6-Diaminooimelic acid	Kaempferol-3-O-(6''-Rhamnosyl-2''-Glucosyl)Glucoside (Camelliaside A)	5'-Methylthioadenosine	Uridine 5'-Monophosphate	8,8'-Methylenebiscatechin	L-Glutamine
3,3'-Dihydroxy-5-methoxybibenzyl	Kynurenic Acid	Tricin-7-O-neohesperidoside			Alternanthin	Phenylacetaldehyde	8-Aminooctanoic Acid	Uridine 5'-Monophosphate Disodium Salt	2,6-Diaminooimelic acid	L-Lysine
N-Glycyl-L-leucine	L-Alloisoleucine	Delphinidin-3-O-(2'''-O-p-coumaroyl)rutinoside-5-O-glucoside			S-(5'-Adenosy)-L-homocysteine	Jasminoside E	9,12,15-Octadecatrien-1-Ol	Usnic Acid	Lactuside B	Methyl L-Pyroglutamate
Alternanthin	L-Histidine				Lactuside B	Monopalmitin	Choline (Bitartrate)	Vicenin 2	Gymnoside I	N6-Methyladenosine
S-(5'-Adenosy)-L-homocysteine	L-Lysine				Cis-Zeatin-7-N-glucoside	bersaldegenin-1,3,5-orthoacetate	Choline (Chloride)	Zarzissine	Cis-Zeatin-7-N-glucoside	N-Acetylornithine
Lactuside B	Lusianthridin				Delta-Hexalactone	magnoloside B	Dihydroactinidiolide	Β-Cyano-L-Alanine	Licoagroside B	Ng,Ng-Dimethylarginine Dihydrochloride
Gymnoside I	L-Valine				Licoagroside B		Dl-Alanine	3Alpha,6Beta-Ditigloyloxytropan-7Beta-Ol	Theaflavic acid	N-Methylsarcosine
Cis-Zeatin-7-N-glucoside	N2,N2-Dimethylguanosine				Theaflavic acid		Dl-Methionine Methylsulfonium Chloride	3-Hydroxy-2-Phenyl-Propanamide	4-O-Sinapoylquinic acid	Nsc 16590
Delta-Hexalactone	Scutellarein Tetramethyl Ether				Tremulacin		Dl-Tryptophan	4',5,7-Trihydroxy-6-Prenylflavone	Tababiphenyl C	O-Acetylethanolamine
Licoagroside B	Sn-Glycero-3-Phosphocholine				Gentiopicroside		D-Proline	4-Hydroxyphenylacetylglutamic Acid	Gentiopicroside	Sdma
Theaflavic acid	Spiramine A				Galloylprocyanidin B4		(-)-Epigallocatechin	5'-Methylthioadenosine	Galloylprocyanidin B4	Γ-Aminobutyric Acid
4-O-Sinapoylquinic acid	Phelligridin B				Benzyl β-primeveroside		Guanosine 3',5'-Cyclic Monophosphate	8-Aminooctanoic Acid	Benzyl β-primeveroside	Phelligridin B
Tababiphenyl C	Buntanine				Verbasoside		H-N-Me-Ala-Oh	9,12,15-Octadecatrien-1-Ol	Gingerglycolipid A	Buntanine
Galloylprocyanidin B4	Zanthoxyloside				6'-O-Glucosylaucubin		Indole-3-Methanamine	Alizarin 2-Methyl Ether	Z-6-Hydroxy-7-methoxydihydroligustilide	Kadangustin D
Petunidin-3-O-rutinoside	Coelovirin A				Deoxyrhapontin		Keracyanin (Chloride)	Aminophylline	Petunidin-3-O-rutinoside	Jasminoside H
6'-O-Glucosylaucubin	Jasminoside H				Hydrangeifolin I		L-Alloisoleucine	Choline (Bitartrate)	kalanchoside C	sesquicannabigerol
Deoxyrhapontin	Iridotectoral A				Phellodendroside		L-Arginine (Hydrochloride)	Dihydroactinidiolide	Kadcoccinone A	Trichilenone
Cimifugin-7-O-glucoside	Trichilenone				Sibiricose A3		L-Azetidine-2-Carboxylic Acid	Dl-Alanine	Phellodendroside	30-Norhederagenin
Sibiricose A3	30-Norhederagenin				Tricin-5-O-Glucoside		L-Histidine	Dppc	Sibiricose A3	3,3'-Dihydroxy-5-methoxybibenzyl
3,6'-Diferuloylsucrose	Nicotine-N-glucuronide				Phe-Ile		L-Lysine	D-Proline	3,6'-Diferuloylsucrose	2-Phenylphenol
12-Oxo-phytodienoic acid	3,3'-Dihydroxy-5-methoxybibenzyl				5-Hydroxymethylfurfural		L-Proline	(-)-Epigallocatechin	12-Oxo-phytodienoic acid	N-Glycyl-L-leucine
Loroglossin	2-Phenylphenol				6-(Methylsulfonyl)Hexyl Glucosinolate		Methyl L-Pyroglutamate	Indole-3-Methanamine	Tricin-7-O-neohesperidoside	8,8'-Methylenebiscatechin
	N-Glycyl-L-leucine				Kaempferol-3-O-(6''-Rhamnosyl-2''-Glucosyl)Glucoside (Camelliaside A)		N2,N2-Dimethylguanosine	Keracyanin (Chloride)	Choline	2,6-Diaminooimelic acid
	8,8'-Methylenebiscatechin						N6-Methyladenosine	L-Alloisoleucine	Delphinidin-3-O-(2'''-O-p-coumaroyl)rutinoside-5-O-glucoside	Alternanthin
	2,6-Diaminooimelic acid						Ng,Ng-Dimethylarginine Dihydrochloride	L-Arginine (Hydrochloride)	6-O-Trans-Caffeoyl Ajugol	Cis-Zeatin-7-N-glucoside
	Alternanthin						N-Methylsarcosine	L-Homoserine-1	Abscisic acid D-glucopyranosyl ester	Licoagroside B
	S-(5'-Adenosy)-L-homocysteine						Nobiletin	L-Hypoglycin A	Capsoside B	Theaflavic acid
	Lactuside B						O-Acetylethanolamine	L-Lysine	Monopalmitin	Tremulacin
	Cis-Zeatin-7-N-glucoside						Phosphorylcholine	L-Proline	Quercetin-3-O-gentiotetroside	4-O-Sinapoylquinic acid
	Delta-Hexalactone						Pterolactam	L-Valine	bersaldegenin-1,3,5-orthoacetate	Tababiphenyl C
	Licoagroside B						Sdma	Methyl L-Pyroglutamate	magnoloside B	Gentiopicroside
	Theaflavic acid						Sn-Glycero-3-Phosphocholine	Ng,Ng-Dimethylarginine Dihydrochloride		Galloylprocyanidin B4
	4-O-Sinapoylquinic acid						Theaflavin	N-Methylsarcosine		Gingerglycolipid A
	Tababiphenyl C						Theaflavin-3-Gallate	O-Acetylethanolamine		Verbasoside
	Gentiopicroside						(±)-Vasicine	Phosphorylcholine		Z-6-Hydroxy-7-methoxydihydroligustilide
	Galloylprocyanidin B4						Vasicine (Hydrochloride)	Psi-6130		Petunidin-3-O-rutinoside
	Verbasoside						Vasicinol	Pterolactam		kalanchoside C
	Dihydrosphingosine						Γ-Aminobutyric Acid	Sdma		1-Oleoyl-Sn-Glycerol
	Petunidin-3-O-rutinoside						Phelligridin B	Theaflavin		Kadcoccinone A
	Sanggenol L						Buntanine	Vasicine (Hydrochloride)		Phellodendroside
	6'-O-Glucosylaucubin						Hesperetin-3'-O-glucuronide	Vasicinol		Sibiricose A3
	Deoxyrhapontin						Coelovirin A	Γ-Aminobutyric Acid		3,6'-Diferuloylsucrose
	Hydrangeifolin I						Kadangustin D	Phelligridin B		12-Oxo-phytodienoic acid
	Phellodendroside						Jasminoside H	Buntanine		Phe-Ile
	Cimifugin-7-O-glucoside						Iridotectoral A	Hesperetin-3'-O-glucuronide		Nicotianamine
	Sibiricose A3						sesquicannabigerol	Zanthoxyloside		Tricin-7-O-neohesperidoside
	3,6'-Diferuloylsucrose						30-Norhederagenin	Kadangustin D		6-(Methylsulfonyl)Hexyl Glucosinolate
	Tricin-5-O-Glucoside						Nicotine-N-glucuronide	Jasminoside H		Choline
	12-Oxo-phytodienoic acid						8,8'-Methylenebiscatechin	Iridotectoral A		Delphinidin-3-O-(2'''-O-p-coumaroyl)rutinoside-5-O-glucoside
	Phe-Ile						S-(5'-Adenosy)-L-homocysteine	sesquicannabigerol		Loroglossin
	Tricin-7-O-neohesperidoside						Lactuside B	Trichilenone		6-O-Trans-Caffeoyl Ajugol
	6-(Methylsulfonyl)Hexyl Glucosinolate						Gymnoside I	30-Norhederagenin		Nicotinate D-ribonucleoside
	Delphinidin-3-O-(2'''-O-p-coumaroyl)rutinoside-5-O-glucoside						Cis-Zeatin-7-N-glucoside	2-Phenylphenol		Abscisic acid D-glucopyranosyl ester
	Kaempferol-3-O-(6''-Rhamnosyl-2''-Glucosyl)Glucoside (Camelliaside A)						Licoagroside B	N-Glycyl-L-leucine		Capsoside B
							Theaflavic acid	Acacetin-7-O-rutinoside (Linarin)		Quercetin-3-O-gentiotetroside
							Tababiphenyl C	8,8'-Methylenebiscatechin		bersaldegenin-1,3,5-orthoacetate
							Gentiopicroside	Alternanthin		magnoloside B
							Galloylprocyanidin B4	Lactuside B
							Benzyl β-primeveroside	Gymnoside I
							Gingerglycolipid A	Cis-Zeatin-7-N-glucoside
							Z-6-Hydroxy-7-methoxydihydroligustilide	Licoagroside B
							Petunidin-3-O-rutinoside	4-O-Sinapoylquinic acid
							kalanchoside C	Tababiphenyl C
							1-Stearidonoyl-Glycerol	Galloylprocyanidin B4
							Kadcoccinone A	Benzyl β-primeveroside
							Phellodendroside	Gingerglycolipid A
							3,6'-Diferuloylsucrose	Verbasoside
							Tricin-5-O-Glucoside	Dihydrosphingosine
							12-Oxo-phytodienoic acid	Z-6-Hydroxy-7-methoxydihydroligustilide
							Tricin-7-O-neohesperidoside	Petunidin-3-O-rutinoside
							Piperidine	kalanchoside C
							Choline	1-Oleoyl-Sn-Glycerol
							Delphinidin-3-O-(2'''-O-p-coumaroyl)rutinoside-5-O-glucoside	1-Stearidonoyl-Glycerol
							Kaempferol-3-O-(6''-Rhamnosyl-2''-Glucosyl)Glucoside (Camelliaside A)	Kadcoccinone A
							6-O-Trans-Caffeoyl Ajugol	Phellodendroside
							Abscisic acid D-glucopyranosyl ester	Sibiricose A3
							Capsoside B	3,6'-Diferuloylsucrose
							Monopalmitin	Tricin-5-O-Glucoside
							Quercetin-3-O-gentiotetroside	12-Oxo-phytodienoic acid
							bersaldegenin-1,3,5-orthoacetate	Phe-Ile
							magnoloside B	Nicotianamine
								Tricin-7-O-neohesperidoside
								Piperidine
								Choline
								Desacetylovatifolin
								Delphinidin-3-O-(2'''-O-p-coumaroyl)rutinoside-5-O-glucoside
								Kaempferol-3-O-(6''-Rhamnosyl-2''-Glucosyl)Glucoside (Camelliaside A)
								Jasminoside E
								6-O-Trans-Caffeoyl Ajugol
								Macrophylloside A
								Nicotinate D-ribonucleoside
								Abscisic acid D-glucopyranosyl ester
								Capsoside B
								Quercetin-3-O-gentiotetroside
								bersaldegenin-1,3,5-orthoacetate
								magnoloside B
