# Supplementary material for: Widely targeted metabolomics and SPME-GC-MS analysis revealed the quality characteristics of non-volatile/volatile compounds in Zheng’an Bai tea
Source: Front Nutr. 2024 Nov 25;11:1484257. doi: 10.3389/fnut.2024.1484257 (PMC11625558; doi:10.3389/fnut.2024.1484257)
Supplement: Supplementary file 8 [file Table_4.xls]

## Sheet: Sheet1
Table S4 The OAV value of volatile metabolites
CAS	Name	Molecular formula	Odor description	Threshold(mg/kg)	BUD	FBFL	FL	SL	TF3h	TF6h	SQ	DRY	The cited literature or database
106-26-3	Neral	C10H16O	Green,grassy,fresh	0.053	13.03	8.58	8.6	10.27	17.12	15.75	0	0
141-27-5	Trans-citral	C10H16O	Citrus, lemon-like	0.04	2.19	1.46	1.78	1.32	3.08	2.98	0	0	Odour thresholds. compilations of odour threshold values in air, water and other media
3681-82-1	Trans-3-hexenyl acetate	C8H14O2	Fruit	/	/	/	/	/	/	/	/	/
39028-58-5	(E)-linalool oxide	C10H18O2	Floral, honey-like	3	0.98	1.55	0.94	0.15	3.3	3.85	0.24	0.21	https://www.vcf-online.nl/VcfHome.cfm
53398-84-8	(E)-hex-3-enyl butyrate	C10H18O2	Woody,herbal	/	/	/	/	/	/	/	/	/
56797-40-1	Al3-35586	C16H30O	/	/	/	/	/	/	/	/	/	/
56554-64-4	1,1-Didodecoxyhexadecane	C40H82O2	/	/	/	/	/	/	/	/	/	/
4435-50-1	1,2,3-Butanetriol	C4H10O3	/	/	/	/	/	/	/	/	/	/
5129-66-8	Methyl 12-methyltetradecanoate	C16H32O2	/	/	/	/	/	/	/	/	/	/
616-25-1	1-Penten-3-ol	C5H10O	Burnt, grass, green, meat	3	0.03	0.02	0	0.02	0	0.04	0	0	Odour thresholds. compilations of odour threshold values in air, water and other media
3391-86-4	1-Octen-3-ol	C8H16O	Earthy, green, oily,vegetative-like,fungal	0.007	9.61	6.15	0	9.5	0	6.61	1.79	1.4	Odour thresholds. compilations of odour threshold values in air, water and other media
6846-50-0	2,2,4-Trimethyl-1,3-pentanediol diisobutyrate	C16H30O4	/	/	/	/	/	/	/	/	/	/
17312-44-6	2,3-Dimethyldecane	C12H26	/	/	/	/	/	/	/	/	/	/
2613-61-8	2,4,6-Trimethyl heptane	C10H22	/	/	/	/	/	/	/	/	/	/
17312-80-0	2,4－Dimethyl-undecane	C13H28	/	/	/	/	/	/	/	/	/	/
18344-37-1	2,6,10,14-Tetramethylheptadecane	C21H44	/	/	/	/	/	/	/	/	/	/
54833-48-6	Heptadecane,2,6,10,15-tetr	C21H44	/	/	/	/	/	/	/	/	/	/
3891-98-3	2,6,10-Trimethyldodecane	C15H32	/	/	/	/	/	/	/	/	/	/
14905-56-7	2,6,10-Trimethyltetradecane	C17H36	/	/	/	/	/	/	/	/	/	/
31295-56-4	2,6,11-Trimethyldodecane	C15H32	/	/	/	/	/	/	/	/	/	/
17301-23-4	2,6-Dimethylundecane	C13H28	/	/	/	/	/	/	/	/	/	/
22410-74-8	2,7-Dimethyl-2,6-octadien-1-ol	C10H18O	/	/	/	/	/	/	/	/	/	/
10042-59-8	2-Propyl-1-heptanol	C10H22O	/	/	/	/	/	/	/	/	/	/
2425-77-6	2-Hexyl-1-decanol	C16H34O	/	/	/	/	/	/	/	/	/	/
137-32-6	2-Methyl-1-butanol	C5H12O	Roasted, cocoa-like,floral, malty	6	0	0.01	0	0	0	0	0	0	Odour thresholds. compilations of odour threshold values in air, water and other media
2490-48-4	1-Hexadecanol,2-methyl-	C17H36O	/	/	/	/	/	/	/	/	/	/
96-17-3	2-Methylbutyraldehyde	C5H10O	Almond, chocolate, cocoa, fermented	0.04	0	0	0	0	0	3.84	0.15	0.89	Odour thresholds. compilations of odour threshold values in air, water and other media
6975-98-0	2-Methyldecane	C11H24	/	/	/	/	/	/	/	/	/	/
871-83-0	2-Methylnonane	C10H22	/	/	/	/	/	/	/	/	/	/
7045-71-8	2-Methylundecane	C12H26	/	/	/	/	/	/	/	/	/	/
2177-77-7	Methyl 2-methylpentanoate	C7H14O2	Fruit	/	/	/	/	/	/	/	/	/
30086-02-3	3,5-Octadien-2-one	C8H12O	Creamy and fruity smell	0.0005	725.91	0	376.65	0	0	1026.4	0	0	Identification of key odorants responsible for chestnut-like aroma quality of green teas
6750-34-1	3,7,11-Trimethyl-1-dodecanol	C15H32O	/	/	/	/	/	/	/	/	/	/
17312-54-8	3,7-Dimethyldecane	C12H26	/	/	/	/	/	/	/	/	/	/
544-12-7	Trans-3-hexen-1-ol	C6H12O	Green, leafy, grassy	0.07	0	0	0.51	0	3.94	0	0	0	Aroma profiles of green tea made with fresh tea leaves plucked in summer
55282-12-7	3-ethyl-5-(2-ethylbutyl)octadecane	C26H54	/	/	/	/	/	/	/	/	/	/
2847-72-5	4-Methyldecane	C11H24	/	/	/	/	/	/	/	/	/	/
6117-97-1	4-Methyldodecane	C13H28	/	/	/	/	/	/	/	/	/	/
13151-35-4	5-Methyldecane	C11H24	/	/	/	/	/	/	/	/	/	/
10544-96-4	6-Methyloctadecane	C19H40	/	/	/	/	/	/	/	/	/	/
79-77-6	β-ionone	C13H20O	Floral, sweet, berry-like	0.09	1.91	1.26	1.11	2.18	1.42	2.29	0.58	0.31	Analysis of the key aroma components of Pu’er tea by synergistic fermentation with three beneficial microorganisms
2314-78-5	N-ethylsuccinimide	C6H9NO2	/	/	/	/	/	/	/	/	/	/
100-51-6	Benzyl alcohol	C7H8O	Floral, rose-like, phenolic, balsamic	0.1	47.38	0.68	12.77	108.59	44.49	16.97	0.22	0.34	Comparative volatiles profiling in milk-flavored white tea and traditional white tea Shoumei via HS-SPME-GC-TOFMS and OAV analyses
100-52-7	Benzaldehyde	C7H6O	Caramel,fruity,bitter almond,burnt sugar	0.35	0.2	0.18	0.11	0.28	0.41	0.39	0	0	Aroma characteristics of Wuyi rock tea prepared from 16 different tea plant varieties
107-98-2	1-Methoxy-2-propanol	C4H10O2	/	76585	0	0	0	0	0	0	0	0	Odour thresholds. compilations of odour threshold values in air, water and other media
3879-26-3	Nerylacetone	C13H22O	/	/	/	/	/	/	/	/	/	/
619-01-2	Dihydrocarveol	C10H18O	Mint, Spice	/	/	/	/	/	/	/	/	/
6728-26-3	Trans-2-hexenal	C6H10O	Green,fruity	0.04	3.27	5.14	1.64	2.56	4.91	1.87	0	0	Odour thresholds. compilations of odour threshold values in air, water and other media
31502-14-4	Trans-2-nonen-1-ol	C9H18O	Savory	/	/	/	/	/	/	/	/	/
34995-77-2	Tetrahydro-alpha,alpha,5-trimethyl-5-vinylfuran-2-methanol	C10H18O2	Floral	6	2.48	4.77	0.35	2.77	3.41	4.3	0.03	0.03	https://www.vcf-online.nl/VcfHome.cfm
18409-18-2	Trans-2-decen-1-ol	C10H20O	Rose-floral, waxy	0.025	0	0	0	0	0	0	0	0.51	GC–MS and LC-MS/MS metabolomics revealed dynamic changes of volatile and non-volatile compounds during withering process of black tea
928-95-0	Trans-2-hexen-1-ol	C6H12O	fatty, green, fruity	15	0.02	0.05	0	0.02	0	0	0	0	Odour thresholds. compilations of odour threshold values in air, water and other media
7212-44-4	Nerolidol	C15H26O	Floral, green, citrus,woody,waxy	0.00025	0	0	0	0	0	0	0	51.18	GC–MS and LC-MS/MS metabolomics revealed dynamic changes of volatile and non-volatile compounds during withering process of black tea
40716-66-3	Trans-nerolidol	C15H26O	Slight neroli-like, rose-like and sweet flavor	0.25	0.57	0.41	0.24	1.05	1.92	0	0	0	Effects of leaf-spreading on the volatile aroma components of green tea under red light of different intensities
2566-97-4	Linolelaidic acid methyl ester	C19H34O2	/	/	/	/	/	/	/	/	/	/
78-70-6	Linalool	C10H18O	Floral, sweet	0.005	4227.56	7196.06	2803.12	3508.84	5111.96	7535.11	73.17	107.58	GC–MS and LC-MS/MS metabolomics revealed dynamic changes of volatile and non-volatile compounds during withering process of black tea
17865-32-6	Cyclohexyldimethoxymethylsilane	C9H20O2Si	/	/	/	/	/	/	/	/	/	/
25779-85-5	11-(Cyclopentan-1-yl)undecanoic acid methyl ester	C17H32O2	/	/	/	/	/	/	/	/	/	/
6378-65-0	Hexyl hexanoate	C12H24O2	Sweet, fruity, green	1.89	0	0	0	0	0	0	0.05	0.03	Aroma profiles of green tea made with fresh tea leaves plucked in summer
106-70-7	Methyl hexanoate	C7H14O2	Sweet,balsamic,creamy	0.075	1.63	1.2	0.17	2.98	2.37	2.06	0.09	0.1	Odour thresholds. compilations of odour threshold values in air, water and other media
31501-11-8	Cis-3-hexenyl hexanoate	C12H22O2	Fruity	/	/	/	/	/	/	/	/	/
110-93-0	6-Methyl-5-hepten-2-one	C8H14O	Green,grassy,fresh	0.1	5.53	5.1	1.48	2.96	5.65	7.2	0	0	Odour thresholds. compilations of odour threshold values in air, water and other media
84-74-2	Dibutyl phthalate	C16H22O4	/	/	/	/	/	/	/	/	/	/
117-81-7	Bis(2-ethylhexyl) phthalate	C24H38O4	/	/	/	/	/	/	/	/	/	/
84-69-5	Diisobutyl phthalate	C16H22O4	/	/	/	/	/	/	/	/	/	/
1731-84-6	Methyl nonanoate	C10H20O2	/	/	/	/	/	/	/	/	/	/
124-10-7	Methyl myristate	C15H30O2	Fat, Orris	/	/	/	/	/	/	/	/	/
3789-85-3	Trimethylsilyl trimethylsiloxy salicylate	C13H22O3Si2	/	/	/	/	/	/	/	/	/	/
930-02-9	Octadecyl vinyl ether	C20H40O	/	/	/	/	/	/	/	/	/	/
119-36-8	Methyl salicylate	C8H8O3	fresh, sweet	0.06	119.67	91.32	41.04	107.42	82.77	73.88	2.33	1.58	Aroma profiles of green tea made with fresh tea leaves plucked in summer
61444-38-0	Cis-3-hexenyl cis-3-hexenoate	C12H20O2	Green	/	/	/	/	/	/	/	/	/
488-10-8	Jasmone	C11H16O	Jasmine-like,woody,herbal, floral	0.007	36.23	33.25	11.38	72.76	227.74	79.08	44.96	31.84	Identification of key volatile and odor-active compounds in 10 main fragrance types of Fenghuang Dancong tea using HS-SPME/GC-MS combined with multivariate analysis
53398-85-9	Cis-3-hexenyl 2-methylbutanoate	C11H20O2	/	/	/	/	/	/	/	/	/	/
1845-30-3	Cis-verbenol	C10H16O	/	/	/	/	/	/	/	/	/	/
106-24-1	Geraniol	C10H18O	Rose-like, sweet, honey-like	0.0075	14860	16259.5	6189.27	10919.7	13427.5	14939	278.28	206.7	GC–MS and LC-MS/MS metabolomics revealed dynamic changes of volatile and non-volatile compounds during withering process of black tea
3796-70-1	Geranylacetone	C13H22O	Fresh,rose-like,floral, green, fruity	0.1	1.73	0	0	0	0	0	0	0	Odour thresholds. compilations of odour threshold values in air, water and other media
1189-09-9	Methyl geranate	C11H18O2	/	/	/	/	/	/	/	/	/	/
111-11-5	Caprylic acid methyl ester	C9H18O2	Fruit, Orange, Wax, Wine	0.5	0.47	0.33	0.25	0.8	0.6	0.57	0.03	0.03	Odour thresholds. compilations of odour threshold values in air, water and other media
301-00-8	Methyl linolenate	C19H32O2	Oily, fatty, woody	/	/	/	/	/	/	/	/	/
112-63-0	Methyl linoleate	C19H34O2	Oily, fatty, woody	8800	0	0	0	0	0	0	0	0	Odour thresholds. compilations of odour threshold values in air, water and other media
928-96-1	Leaf alcohol	C6H12O	Grass, Green Fruit, Green Leaf, Herb, Unripe Banana	0.4	1.02	1.38	0	0.88	0	0.99	0	0	Odour thresholds. compilations of odour threshold values in air, water and other media
3681-71-8	Cis-3-hexenyl acetate	C8H14O2	Green, fruit	0.75	0.4	0	0	0	0	0	0	0	Odour thresholds. compilations of odour threshold values in air, water and other media
590-86-3	3-methylbutanal	C5H10O	malt	0.1	0.29	0.44	0	0.6	0.69	1.87	0.18	0.25	Odour thresholds. compilations of odour threshold values in air, water and other media
112-62-9	Methyl oleate	C19H36O2	/	10500	0	0	0	0	0	0	0	0	Odour thresholds. compilations of odour threshold values in air, water and other media
111-82-0	Methyl laurate	C13H26O2	/	/	/	/	/	/	/	/	/	/
111-70-6	1-Heptanol	C7H16O	Green, sweet, leafy	0.2	0.67	1.43	0.29	1.1	1.29	1.4	0	0	Odour thresholds. compilations of odour threshold values in air, water and other media
111-71-7	Heptaldehyde	C7H14O	Green, oily, grassy	0.01	18.46	13.55	4.34	12.3	18.86	18.75	1.56	2.35	Odour thresholds. compilations of odour threshold values in air, water and other media
124-18-5	Decane	C10H22	/	4000	0	0	0	0	0	0	0	0	https://www.vcf-online.nl/VcfHome.cfm
111-27-3	1-Hexanol	C6H14O	Green, grassy	8	0.05	0.08	0	0.06	0.03	0.05	0	0	Odour thresholds. compilations of odour threshold values in air, water and other media
66-25-1	Hexanal	C6H12O	green, grassy, and fruity smell	4.5	0.03	0.01	0.01	0.02	0.02	0.03	0	0	Identification of key odorants responsible for chestnut-like aroma quality of green teas
124-19-6	1-Nonanal	C9H18O	Floral, fatty, green,lemon-like	0.04	13.87	22.75	6.85	14.66	29.25	31.67	6.94	3.23	Odour thresholds. compilations of odour threshold values in air, water and other media
71-41-0	1-Pentanol	C5H12O	Fruity	0.5	0.16	0.12	0.05	0.27	0	0.14	0.01	0.03	Odour thresholds. compilations of odour threshold values in air, water and other media
110-62-3	Valeraldehyde	C5H10O	Fruit, Green, Pungent	0.2	0.58	0.39	0.09	0.39	0	0.62	0.29	0.12	Odour thresholds. compilations of odour threshold values in air, water and other media
111-87-5	1-Octanol	C8H18O	Green, citrus, fatty,coconut-like	0.1	0	2.42	0	6.84	0	1.7	2.16	0.31	Odour thresholds. compilations of odour threshold values in air, water and other media
124-13-0	Octanal	C8H16O	Citrus, fat, fruit, green, nut	0.0007	96.27	49.36	0	79.08	0	73.12	6.59	14.77	Identification of key odorants responsible for chestnut-like aroma quality of green teas
112-39-0	Methyl palmitate	C17H34O2	Oily, waxy, fatty	4000	0	0	0	0	0.01	0	0	0	https://www.vcf-online.nl/VcfHome.cfm
628-97-7	Palmitic acid ethyl ester	C18H36O2	Fatty, rancid, waxy,fruity,creamy	4000	0	0	0	0	0	0	0	0	https://www.vcf-online.nl/VcfHome.cfm
